# Supplementary material for: Effects of Ice-Algal Aggregate Export on the Connectivity of Bacterial Communities in the Central Arctic Ocean
Source: Front Microbiol. 2018 May 18;9:1035. doi: 10.3389/fmicb.2018.01035 (PMC5974969; doi:10.3389/fmicb.2018.01035)
Supplement: Supplementary file 1 [file Table_1.XLSX]

## Sheet: Table S1 Sample overview
Table S1: Overview of ice stations sampled during RV Polarstern expedition ARK-XXVII/3 (PS80) to the Central Arctic Ocean in 2012 in chronological order. Ice algal salinity and temperature values were taken from Fernández-Méndez et al. (2014); sea-ice salinity and temperature from Hardge et al. (2017); seawater salinity and temperature from Boetius et al. (2013); salinity and temperature values f…
Sample type	Ice Station	Sample Name	Station_ID	Date	Latitude	Longitude	Dominant ice type	Ice thickness [m]	Water depth [m]	Salinity	Temperature [°C]	Sequence data generated
upper half of a sea-ice core (IceS)	Ice1	Ice1_IceS_12_224	PS80/224-1	2012-8-9	84°3.03'N	31°6.83'E	FYI	1.13	0	1.6	0	Bac	Euk
	Ice2	Ice2_IceS_13_237	PS80/237-1	2012-8-14	83°59.19'N	78°6.20'E	FYI	1.35	0	n.d.	n.d.	Bac	Euk
	Ice3	Ice3_IceS_14_255	PS80/255-1	2012-8-20	82°40.24'N	109°35.37'E	FYI	0.9	0	1.3	-0.3	Bac	Euk
	Ice4	Ice4_IceS_15_277	PS80/277-1	2012-8-25	82°52.95'N	130°7.77'E	FYI	0.92	0	n.d.	n.d.	Bac	Euk
	Ice6	Ice6_IceS_17_335	PS80/335-1	2012-9-7	85°6.11'N	122°14.72'E	MYI	1.22	0	0.3	-0.7	Bac	Euk
	Ice7	Ice7_IceS_DNA1	PS80/349-1	2012-9-18	87°56.01'N	61°13.04'E	MYI	1.25	0	3	-2.9	Bac	Euk
	Ice8	Ice8_IceS_18_360	PS80/360-1	2012-9-22	88°49.66'N	58°51.81'E	MYI	1.95	0	2.5	-5	Bac	Euk
lower half of a sea-ice core (IceB)	Ice1	Ice1_IceB_05_224	PS80/224-1	2012-8-9	84°3.03'N	31°6.83'E	FYI	1.13	0	2.8	-1.4	Bac	Euk
	Ice2	Ice2_IceB_06_237	PS80/237-1	2012-8-14	83°59.19'N	78°6.20'E	FYI	1.35	0	n.d.	n.d.	Bac	Euk
	Ice3	Ice3_IceB_7_255	PS80/255-1	2012-8-20	82°40.24'N	109°35.37'E	FYI	0.9	0	2.5	-1.6	Bac	Euk
	Ice4	Ice4_IceB_08_277	PS80/277-1	2012-8-25	82°52.95'N	130°7.77'E	FYI	0.92	0	n.d.	n.d.	Bac	Euk
	Ice5	Ice5_IceB_09_323	PS80/323-1	2012-9-4	81°55.53'N	131°7.72'E	FYI	0.81	0	1.2	-1.2	Bac	Euk
	Ice6	Ice6_IceB_10_335	PS80/335-1	2012-9-7	85°6.11'N	122°14.72'E	MYI	1.22	0	2	-1.1	Bac	Euk
	Ice7	Ice7_IceB_DNA2	PS80/349-1	2012-9-18	87°56.01'N	61°13.04'E	MYI	1.25	0	3.5	-1.9	Bac	Euk
	Ice8	Ice8_IceB_11_360	PS80/360-1	2012-9-22	88°49.66'N	58°51.81'E	MYI	1.95	0	3.2	-1.8	Bac	Euk
sea ice	Ice9	Ice9_Ice _04_384	PS80/384-1	2012-9-28	84°22.49'N	17°27.22'E	FYI	0.84	0	1.74	-2.75	Bac	Euk
	Ice9	Ice9_IceNew_30_384	PS80/384-1	2012-9-28	84°22.49'N	17°27.22'E	FYI	n.d.	0	n.d.	n.d.	Bac	Euk
brownish colored sea ice (IceBr)	Ice7	Ice7_IceBr_01_349	PS80/349-1	2012-9-18	87°56.01'N	61°13.04'E	MYI	n.d.	0	n.d.	n.d.	Bac	Euk
	Ice8	Ice8_IceBr_03_360	PS80/360-1	2012-9-22	88°49.66'N	58°51.81'E	MYI	n.d.	0	n.d.	n.d.	Bac	Euk
sea-ice algae aggregate growing in melt pond (MPAGG)	Ice1	Ice1_MPAGG_20_224	PS80/224-1	2012-8-9	84°3.03'N	31°6.83'E	FYI	-	0	6.9	0.1	Bac	Euk §¥⌘
	Ice1	Ice1_MPAGG_23_224	PS80/224-1	2012-8-9	84°3.03'N	31°6.83'E	FYI	-	0	31.9	-1.5	Bac	Euk §¥⌘
	Ice7	Ice7_MPAGG_DNA4 T	PS80/349-1	2012-9-18	87°56.01'N	61°13.04'E	MYI	-	0	31	0.1	Bac	Euk §¶φ
melt-pond water (MPW)	Ice1	Ice1_MPW_24_224	PS80/224-1	2012-8-9	84°3.03'N	31°6.83'E	FYI	-	0	0-32	-1.5	Bac	Euk
	Ice1	Ice1_MPW_25_224	PS80/224-1	2012-8-9	84°3.03'N	31°6.83'E	FYI	-	0	0.1-31	0.1	Bac	Euk
	Ice7	Ice7_MPW_DNA3	PS80/349-1	2012-9-18	87°56.01'N	61°13.04'E	MYI	-	0	31	0.1	Bac	Euk
surface seawater (SW)	Ice1	Ice1_SW_36_224	PS80/224-1	2012-8-9	84°3.03'N	31°6.83'E	FYI	-	1	33	–1.5	Bac	Euk
	Ice2	Ice2_SW_35_245	PS80/245-1	2012-8-16	83°55.14'N	75°58.89'E	FYI	-	2	33.2	–1.5	Bac	Euk
	Ice3	Ice3_SW_37_255	PS80/255-1	2012-8-20	82°40.24'N	109°35.37'E	FYI	-	1	32.8	–1.6	Bac	Euk
	Ice4	Ice4_SW_38_277	PS80/277-1	2012-8-25	82°52.95'N	130°7.77'E	FYI	-	1	31.2	–1.5	Bac	Euk
	Ice5	Ice5_SW_39_323	PS80/323-1	2012-9-4	81°55.53'N	131°7.72'E	FYI	-	1	30.6	–1.5	Bac	Euk
	Ice7	Ice7_SW_DNA5	PS80/349-1	2012-9-18	87°56.01'N	61°13.04'E	MYI	-	1	33.1	–1.8	Bac	Euk
	Ice8	Ice8_SW_40_360	PS80/360-1	2012-9-22	88°49.66'N	58°51.81'E	MYI	-	1	32.9	–1.7	Bac	Euk
deposited ice algal aggregate from the deep-sea floor (DSAGG)	Ice7	Ice7_DSAGG_E142_350-1	PS80/350-1	2012-9-18	87°56.003'N	61°10.175'E	MYI	-	4381	34.9439	-0.6276	Bac	Euk §¥
	Ice7	Ice7_DSAGG_06_152 T	PS80/350-2	2012-9-18	87°55.92'N	61°2.572'E	MYI	-	4384	34.9439	-0.6276	Bac	Euk §¥
	Ice7	Ice7_DSAGG_E154_350-2	PS80/350-2	2012-9-18	87°55.92'N	61°2.572'E	MYI	-	4384	34.9439	-0.6276	Bac	Euk §
	Ice7	Ice7_DSAGG_DNA7_169	PS80/355-1	2012-9-19	87°55.61'N	61°0.73'E	MYI	-	4381	34.9439	-0.6276	Bac	Euk §φ#
	Ice8	Ice8_DSAGG_E198_361	PS80/361-1	2012-9-22	88°49.605'N	58°37.651'E	MYI	-	4373	34.944	-0.6286	-	Euk §¥¶
	Ice8	Ice8_DSAGG_E202_361	PS80/361-1	2012-9-22	88°49.605'N	58°37.651'E	MYI	-	4373	34.944	-0.6286	Bac	Euk
	Ice8	Ice8_DSAGG_E213_361	PS80/361-1	2012-9-22	88°49.605'N	58°37.651'E	MYI	-	4373	34.944	-0.6286	Bac	Euk
	Ice8	Ice8_DSAGG_E237_363	PS80/363-1	2012-9-22	88°48.872'N	57°44.301'E	MYI	-	4375	34.944	-0.6286	Bac	- §¥¶
	Ice8	Ice8_DSAGG_E258_368	PS80/368-1	2012-9-23	88°47.19'N	56°22.32'E	MYI	-	4374	34.944	-0.6286	-	Euk §
digestive tract content of holothurian (HDT)	Ice7	Ice7_HGC_E180_359	PS80/359-1	2012-9-19	87°53.53'N	59°23.32'E	MYI	-	4380	34.9439	-0.6276	Bac	Euk §
	Ice7	Ice7_HGC_DNA11	PS80/359-1	2012-9-19	87°53.53'N	59°23.32'E	MYI	-	4380	34.9439	-0.6276	Bac	Euk §
deep-sea sediment surface (0-1 cm) (Sed)	Ice1	Ice1_Sed_CB001 B	PS80/225-1	2012-8-9	84°2.839'N	31°11.558'E	FYI	-	4012	34.9437	-0.6587	Bac	-
	Ice1	Ice1_Sed _10_225 B	PS80/225-1	2012-8-9	84°2.839'N	31°11.558'E	FYI	-	4019	34.9437	-0.6587	Bac	Euk
	Ice1	Ice1_Sed_13_225-1 B T	PS80/225-1	2012-8-9	84°2.839'N	31°11.558'E	FYI	-	4019	34.9437	-0.6587	Bac	Euk
	Ice2	Ice2_Sed_CB004	PS80/240-1	2012-8-15	83°56.84'N	76°52.32'E	FYI	-	3450	34.943	-0.7135	Bac	-
	Ice3	Ice3_Sed_CB007	PS80/260-1	2012-8-12	82°52.61'N	109°51.75'E	FYI	-	3588	34.9428	-0.6988	Bac	-
	Ice4	Ice4_Sed_CB010	PS80/277-2	2012-8-25	82°52.78'N	130°03.72'E	FYI	-	4165	34.944	-0.6447	Bac	-
	Ice5	Ice5_Sed_CB013	PS80/330-1	2012-9-5	81°52.578'N	130°51.528'E	FYI	-	4016	34.941	-0.7428	Bac	-
	Ice6	Ice6_Sed_CB016	PS80/338-1	2012-9-7	85°5.636'N	122°20.199'E	MYI	-	4300	34.9441	-0.6322	Bac	-
	Ice7	Ice7_Sed_DNA8	PS80/350-1	2012-9-18	87°56.003'N	61°10.175'E	MYI	-	4381	34.9439	-0.6276	Bac	Euk
	Ice8	Ice8_Sed_CB022	PS80/361-1	2012-9-22	88°49.605'N	58°37.651'E	MYI	-	4373	34.944	-0.6286	Bac	-
	Ice9	Ice9_Sed_CB025	PS80/394-1	2012-9-29	84°21.007'N	17°44.119'E	FYI	-	4023.2	34.9447	-0.6687	Bac	-
B Biological replicate from the same station
T Technical replicate generated
Dominant eukaryotic taxa detected by microscopy: § Melosira arctica, ¥ Nitzschia, ¶ Fragilariopsis, φ Cylindrotheca, # Attheya, ⌘ Dinocysts

## Sheet: TableS2 Sequence processing
Table S2: Sequence processing. Output of Illumina sequencing of the v4-v6 region of the 16S rRNA gene for bacteria and the v4 region of the 18S rRNA gene for eukaryotes. Shown are average values and standard deviation (STDEV) per environment from raw sequences to the final products of read processing and quality control, as well as subsequent filtering steps (i.e. removal of absolute singletons, …
		Bac						Euk
Env		Raw	Primer clipped	Merged (prior QC)	Quality controlled	Filtered reads	Final OTUs	Raw	Primer clipped	Quality controlled	Merged	Filtered reads	Final OTUs
IceS	AVERAGE	207687	158167	138668	51790.7	35593	372.714	78033.3	72487	68508.1	58633	57218.3	754.571
	STDEV	143148	113668	93183.9	26214.8	18143.6	263.048	19147.1	17709.4	16433.7	14779.4	14174.6	290.619
IceB	AVERAGE	186638	133674	111834	40500	27116.9	344.75	80494.8	74495.5	69990.4	60002.6	57766.9	955.625
	STDEV	95254.1	65521.8	54602.9	26668.2	20164.1	278.391	14019.5	12958.5	12460.4	11758.5	11416.7	232.082
other ice	AVERAGE	305243	241188	196258	52223.2	33278	417.5	115175	106970	102700	76815.2	73154.5	1078.5
	STDEV	219938	180279	159234	52019.5	34527.9	301.72	57062.8	52834.7	49983.7	24831.6	23538.1	403.929
MPW	AVERAGE	164531	130732	118831	47555.3	34501.3	310	102888	95349	91394	81896.7	79890.3	909.333
	STDEV	92877.7	84809.5	78051.2	30925.3	22074.7	131.286	40163.1	36875.2	37938.1	39446.9	38889	485.775
MPAGG	AVERAGE	228256	121729	111779	51066.7	20913.3	405.667	93999.3	86678.3	82038.7	71293	69259.7	729.667
	STDEV	126664	81509.7	76889.9	33983.3	5248.14	319.007	9259.95	8111.94	9046.95	10689.1	10074.2	357.616
SW	AVERAGE	186894	148933	131736	51340.7	38743.3	357.143	77258.6	71656.3	67515.6	57382.1	55893.1	528.857
	STDEV	146848	110517	97453.8	39097.4	31535.3	110.858	15847.7	14717.7	14404.7	14974.2	14921	169.326
DSAGG	AVERAGE	133376	105121	95690.7	44783.9	27721.1	430	67873	63148.5	60650.2	52040.1	49837.1	303.25
	STDEV	67728.6	49475.7	47526.7	30910.1	22491.7	243.565	27508.8	25379.9	24791.8	22786.5	23410.1	181.698
HDT	AVERAGE	89902.5	72843	65779	29315	18393	106.5	80829.5	74970	72637	67076.5	66147	288
	STDEV	16059.1	612.354	6902.78	18618.1	11773.3	31.8198	27873.4	25871.6	27302.8	29762.8	29783.3	72.1249
Sed	AVERAGE	249897	131770	109007	30220.7	17176.7	1778.3	76811	69535.7	65548.7	55960	34317	210.333
	STDEV	153575	82551.5	67449.9	16069.3	7995.44	878.201	20436	18871.5	17788.9	17231.5	18373	162.143
	TOTAL sequence SUM	10266909	7140464	6155827	2225003	1439246		3717438	3442664	3270308	2777311	2627925
	% surviving reads	100	69.5483	59.9579	21.6716	14.0183		100	92.6085	87.9721	74.7104	70.6918

## Sheet: TableS3 Bacteria_core_OTUs
Table S3: Abundant and dispersed bacterial core community members. Abundant and dispersed members were defined as OTUs found in >50% of the samples of a habitat, and represented by at least 100 sequences. IceS: sea-ice surface; IceB: sea-ice bottom; MPW: melt-pond water; MPAGG: melt-pond aggregate; SW: surface seawater; DSAGG: deep-sea algae deposit; HDT: holothurian digestive tract content; Sed:…
#OTU	IceS_CORE	IceB_CORE	MPW_CORE	MPAGG_CORE	SW_CORE	DSAGG_CORE	HDT_CORE	Sed_CORE	SUM	Domain	Phylum	Class	Order	Family	Genus
otu2	1	1	1	1	1	1	1	0	7	Bacteria	Proteobacteria	Gammaproteobacteria	Alteromonadales	Alteromonadaceae	Paraglaciecola
otu22	1	1	1	1	1	1	0	1	7	Bacteria	Proteobacteria	Gammaproteobacteria	Alteromonadales	Colwelliaceae	Colwellia
otu31	1	1	1	1	1	1	1	0	7	Bacteria	Proteobacteria	Alphaproteobacteria	Rhodobacterales	Rhodobacteraceae	Sulfitobacter
otu34	1	1	1	1	1	1	1	0	7	Bacteria	Proteobacteria	Alphaproteobacteria	Rhodobacterales	Rhodobacteraceae	Octadecabacter
otu61	1	1	1	1	1	1	0	1	7	Bacteria	Verrucomicrobia	Opitutae	Puniceicoccales	Puniceicoccaceae	Lentimonas
otu9	1	1	1	1	1	1	0	0	6	Bacteria	Bacteroidetes	Flavobacteriia	Flavobacteriales	Flavobacteriaceae	Winogradskyella
otu10	1	1	1	1	1	1	0	0	6	Bacteria	Bacteroidetes	Flavobacteriia	Flavobacteriales	Flavobacteriaceae	Flavobacterium
otu11	1	1	1	1	1	1	0	0	6	Bacteria	Bacteroidetes	Flavobacteriia	Flavobacteriales	Flavobacteriaceae	Polaribacter
otu14	1	1	1	1	1	1	0	0	6	Bacteria	Proteobacteria	Gammaproteobacteria	Alteromonadales	Alteromonadaceae	Glaciecola
otu15	1	1	1	1	1	1	0	0	6	Bacteria	Bacteroidetes	Flavobacteriia	Flavobacteriales	Flavobacteriaceae	Polaribacter
otu19	1	1	1	1	1	1	0	0	6	Bacteria	Proteobacteria	Gammaproteobacteria	Cellvibrionales	Cellvibrionaceae	Cellvibrionaceae_unclassified
otu23	1	1	1	1	1	1	0	0	6	Bacteria	Proteobacteria	Gammaproteobacteria	Alteromonadales	Alteromonadaceae	Glaciecola
otu28	1	1	1	1	1	1	0	0	6	Bacteria	Bacteroidetes	Sphingobacteriia	Sphingobacteriales	Saprospiraceae	Lewinella
otu39	1	1	1	1	1	1	0	0	6	Bacteria	Bacteroidetes	Flavobacteriia	Flavobacteriales	Flavobacteriaceae	Polaribacter
otu41	1	1	1	1	1	1	0	0	6	Bacteria	Bacteroidetes	Flavobacteriia	Flavobacteriales	Flavobacteriaceae	Psychroserpens
otu47	1	1	1	1	1	1	0	0	6	Bacteria	Bacteroidetes	Flavobacteriia	Flavobacteriales	Flavobacteriaceae	Polaribacter
otu73	0	1	1	1	1	1	1	0	6	Bacteria	Proteobacteria	Alphaproteobacteria	Rhodobacterales	Rhodobacteraceae	Rhodobacteraceae_unclassified
otu75	1	1	1	1	1	1	0	0	6	Bacteria	Bacteroidetes	Flavobacteriia	Flavobacteriales	Flavobacteriaceae	Ulvibacter
otu76	1	1	1	1	1	1	0	0	6	Bacteria	Bacteroidetes	Flavobacteriia	Flavobacteriales	Flavobacteriaceae	Maribacter
otu78	1	1	1	1	1	1	0	0	6	Bacteria	Proteobacteria	Alphaproteobacteria	Rhodobacterales	Rhodobacteraceae	Loktanella
otu89	1	1	0	1	1	1	0	1	6	Bacteria	Proteobacteria	Gammaproteobacteria	Oceanospirillales	Oceanospirillaceae	Oleispira
otu132	1	1	1	1	1	1	0	0	6	Bacteria	Verrucomicrobia	Verrucomicrobiae	Verrucomicrobiales	Rubritaleaceae	Rubritalea
otu144	1	1	1	1	1	1	0	0	6	Bacteria	Proteobacteria	Alphaproteobacteria	Rhodobacterales	Rhodobacteraceae	Rhodobacteraceae_unclassified
otu3	1	1	1	1	1	0	0	0	5	Bacteria	Bacteroidetes	Flavobacteriia	Flavobacteriales	Flavobacteriaceae	Flavobacterium
otu7	1	1	1	1	1	0	0	0	5	Bacteria	Bacteroidetes	Flavobacteriia	Flavobacteriales	Flavobacteriaceae	Nonlabens
otu8	1	1	1	1	1	0	0	0	5	Bacteria	Proteobacteria	Gammaproteobacteria	Oceanospirillales	Oceanospirillaceae	Balneatrix
otu13	1	1	1	1	1	0	0	0	5	Bacteria	Bacteroidetes	Flavobacteriia	Flavobacteriales	Flavobacteriaceae	Flavobacterium
otu16	1	1	1	1	1	0	0	0	5	Bacteria	Proteobacteria	Gammaproteobacteria	Oceanospirillales	ZD0405	ZD0405_unclassified
otu21	1	1	1	1	1	0	0	0	5	Bacteria	Proteobacteria	Gammaproteobacteria	BD7-8_marine_group	BD7-8_marine_group_unclassified	BD7-8_marine_group_unclassified
otu26	1	1	1	1	1	0	0	0	5	Bacteria	Proteobacteria	Gammaproteobacteria	Alteromonadales	Shewanellaceae	Shewanella
otu37	1	1	1	1	1	0	0	0	5	Bacteria	Proteobacteria	Alphaproteobacteria	SAR11_clade	Surface_1	Surface_1_unclassified
otu54	1	1	1	1	1	0	0	0	5	Bacteria	Proteobacteria	Betaproteobacteria	Burkholderiales	Comamonadaceae	Polaromonas
otu59	1	1	1	1	1	0	0	0	5	Bacteria	Proteobacteria	Gammaproteobacteria	Oceanospirillales	Oceanospirillaceae	Oleispira
otu63	1	1	1	1	1	0	0	0	5	Bacteria	Bacteroidetes	Flavobacteriia	Flavobacteriales	Flavobacteriaceae	NS2b_marine_group
otu67	1	1	1	1	1	0	0	0	5	Bacteria	Bacteroidetes	Flavobacteriia	Flavobacteriales	Flavobacteriaceae	Nonlabens
otu70	1	1	1	1	1	0	0	0	5	Bacteria	Actinobacteria	Actinobacteria	Micrococcales	Microbacteriaceae	Candidatus_Aquiluna
otu74	1	1	1	1	1	0	0	0	5	Bacteria	Proteobacteria	Gammaproteobacteria	Thiotrichales	Piscirickettsiaceae	Piscirickettsiaceae_unclassified
otu79	1	1	1	1	0	1	0	0	5	Bacteria	Bacteroidetes	Flavobacteriia	Flavobacteriales	Cryomorphaceae	Owenweeksia
otu84	1	1	1	1	0	1	0	0	5	Bacteria	Bacteroidetes	Flavobacteriia	Flavobacteriales	Flavobacteriaceae	Psychroserpens
otu90	1	1	1	1	1	0	0	0	5	Bacteria	Proteobacteria	Betaproteobacteria	Burkholderiales	Comamonadaceae	BAL58_marine_group
otu93	1	1	1	1	1	0	0	0	5	Bacteria	Bacteroidetes	Flavobacteriia	Flavobacteriales	Flavobacteriaceae	Flavobacterium
otu101	1	1	1	0	1	1	0	0	5	Bacteria	Bacteroidetes	Flavobacteriia	Flavobacteriales	Flavobacteriaceae	Nonlabens
otu102	1	1	1	1	1	0	0	0	5	Bacteria	Proteobacteria	Gammaproteobacteria	Oceanospirillales	Oceanospirillaceae	Balneatrix
otu115	1	1	1	1	1	0	0	0	5	Bacteria	Proteobacteria	Betaproteobacteria	Burkholderiales	Comamonadaceae	Comamonadaceae_unclassified
otu143	1	1	1	1	0	1	0	0	5	Bacteria	Bacteroidetes	Sphingobacteriia	Sphingobacteriales	Saprospiraceae	Lewinella
otu156	1	1	1	0	1	1	0	0	5	Bacteria	Bacteroidetes	Flavobacteriia	Flavobacteriales	Flavobacteriaceae	Ulvibacter
otu232	1	1	1	1	1	0	0	0	5	Bacteria	Proteobacteria	Gammaproteobacteria	Pseudomonadales	Pseudomonadaceae	Pseudomonas
otu35	1	1	1	1	1	0	0	0	5	Bacteria	Bacteroidetes	Flavobacteriia	Flavobacteriales	Flavobacteriaceae	Formosa
otu58	1	1	1	1	1	0	0	0	5	Bacteria	Proteobacteria	Gammaproteobacteria	Cellvibrionales	Porticoccaceae	SAR92_clade
otu72	1	1	1	1	1	0	0	0	5	Bacteria	Proteobacteria	Gammaproteobacteria	Oceanospirillales	SAR86_clade	SAR86_clade_unclassified
otu227	1	1	1	1	1	0	0	0	5	Bacteria	Proteobacteria	Betaproteobacteria	Methylophilales	Methylophilaceae	OM43_clade
otu24	1	1	1	0	1	0	0	0	4	Bacteria	Bacteroidetes	Flavobacteriia	Flavobacteriales	Flavobacteriaceae	NS5_marine_group
otu30	1	1	1	0	1	0	0	0	4	Bacteria	Bacteroidetes	Flavobacteriia	Flavobacteriales	Flavobacteriaceae	Flavobacterium
otu32	1	1	1	0	1	0	0	0	4	Bacteria	Proteobacteria	Gammaproteobacteria	Alteromonadales	Colwelliaceae	Colwellia
otu43	1	1	1	1	0	0	0	0	4	Bacteria	Bacteroidetes	Flavobacteriia	Flavobacteriales	Flavobacteriaceae	Flavobacterium
otu44	0	0	0	1	1	1	1	0	4	Bacteria	Proteobacteria	Alphaproteobacteria	Rhodobacterales	Rhodobacteraceae	Sulfitobacter
otu45	0	0	0	1	0	1	1	1	4	Bacteria	Proteobacteria	Gammaproteobacteria	Alteromonadales	Colwelliaceae	Colwellia
otu48	1	1	1	0	1	0	0	0	4	Bacteria	Bacteroidetes	Sphingobacteriia	Sphingobacteriales	NS11-12_marine_group	NS11-12_marine_group_unclassified
otu55	1	0	1	1	1	0	0	0	4	Bacteria	Bacteroidetes	Flavobacteriia	Flavobacteriales	Flavobacteriaceae	Flavobacterium
otu80	1	1	1	0	1	0	0	0	4	Bacteria	Bacteroidetes	Flavobacteriia	Flavobacteriales	Cryomorphaceae	Owenweeksia
otu81	1	1	1	0	1	0	0	0	4	Bacteria	Proteobacteria	Gammaproteobacteria	Oceanospirillales	Oceanospirillaceae	Pseudospirillum
otu82	1	1	1	0	1	0	0	0	4	Bacteria	Proteobacteria	Gammaproteobacteria	Alteromonadales	Shewanellaceae	Shewanella
otu85	1	1	1	0	1	0	0	0	4	Bacteria	Proteobacteria	Gammaproteobacteria	Oceanospirillales	Oceanospirillaceae	Marinomonas
otu91	1	1	1	0	1	0	0	0	4	Bacteria	Proteobacteria	Gammaproteobacteria	Cellvibrionales	Porticoccaceae	SAR92_clade
otu92	0	0	1	1	1	1	0	0	4	Bacteria	Bacteroidetes	Flavobacteriia	Flavobacteriales	Flavobacteriaceae	Flavobacteriaceae_unclassified
otu104	1	1	1	0	1	0	0	0	4	Bacteria	Proteobacteria	Alphaproteobacteria	Rhodobacterales	Rhodobacteraceae	Octadecabacter
otu109	1	1	1	0	1	0	0	0	4	Bacteria	Proteobacteria	Alphaproteobacteria	Rhodobacterales	Rhodobacteraceae	Sulfitobacter
otu118	1	1	0	1	0	1	0	0	4	Bacteria	Bacteroidetes	Sphingobacteriia	Sphingobacteriales	Saprospiraceae	Lewinella
otu126	1	0	1	1	1	0	0	0	4	Bacteria	Bacteroidetes	Flavobacteriia	Flavobacteriales	Flavobacteriaceae	Flavobacterium
otu128	1	1	1	1	0	0	0	0	4	Bacteria	Proteobacteria	Gammaproteobacteria	Alteromonadales	Alteromonadaceae	Paraglaciecola
otu147	0	0	1	1	1	1	0	0	4	Bacteria	Proteobacteria	Gammaproteobacteria	Arenicellales	Arenicellaceae	Arenicella
otu150	1	1	1	0	1	0	0	0	4	Bacteria	Proteobacteria	Alphaproteobacteria	SAR11_clade	Chesapeake-Delaware_Bay	Chesapeake-Delaware_Bay_unclassified
otu154	0	0	1	1	1	1	0	0	4	Bacteria	Bacteroidetes	Flavobacteriia	Flavobacteriales	NS9_marine_group	NS9_marine_group_unclassified
otu157	1	0	0	1	1	1	0	0	4	Bacteria	Proteobacteria	Gammaproteobacteria	Alteromonadales	Colwelliaceae	Colwellia
otu200	0	1	1	1	1	0	0	0	4	Bacteria	Proteobacteria	Alphaproteobacteria	Rickettsiales	SAR116_clade	SAR116_clade_unclassified
otu204	1	1	1	1	0	0	0	0	4	Bacteria	Bacteroidetes	Flavobacteriia	Flavobacteriales	Flavobacteriaceae	Flavobacterium
otu225	0	1	1	1	0	1	0	0	4	Bacteria	Proteobacteria	Alphaproteobacteria	Rhodobacterales	Rhodobacteraceae	Rhodobacteraceae_unclassified
otu307	1	1	1	0	1	0	0	0	4	Bacteria	Proteobacteria	Alphaproteobacteria	Rhodospirillales	Rhodospirillaceae	AEGEAN-169_marine_group
otu363	1	1	1	0	1	0	0	0	4	Bacteria	Proteobacteria	Gammaproteobacteria	Alteromonadales	Colwelliaceae	Colwellia
otu420	1	1	1	0	1	0	0	0	4	Bacteria	Proteobacteria	Gammaproteobacteria	Alteromonadales	Alteromonadaceae	Paraglaciecola
otu423	0	0	0	1	1	1	0	1	4	Bacteria	Proteobacteria	Gammaproteobacteria	Alteromonadales	Colwelliaceae	Colwellia
otu458	1	1	1	1	0	0	0	0	4	Bacteria	Bacteroidetes	Cytophagia	Cytophagales	Cytophagaceae	Leadbetterella
otu488	1	1	1	1	0	0	0	0	4	Bacteria	Proteobacteria	Gammaproteobacteria	Thiotrichales	Francisellaceae	Francisella
otu12	1	1	1	1	0	0	0	0	4	Bacteria	Bacteroidetes	Flavobacteriia	Flavobacteriales	Flavobacteriaceae	Psychroflexus
otu40	1	0	1	0	1	1	0	0	4	Bacteria	Proteobacteria	Gammaproteobacteria	Cellvibrionales	Halieaceae	OM60(NOR5)_clade
otu51	1	1	1	0	1	0	0	0	4	Bacteria	Proteobacteria	Alphaproteobacteria	Rhodobacterales	Rhodobacteraceae	Planktomarina
otu57	1	1	1	0	1	0	0	0	4	Bacteria	Proteobacteria	Gammaproteobacteria	Oceanospirillales	SAR86_clade	SAR86_clade_unclassified
otu60	1	1	1	0	1	0	0	0	4	Bacteria	Bacteroidetes	Flavobacteriia	Flavobacteriales	Cryomorphaceae	Owenweeksia
otu96	1	1	1	0	1	0	0	0	4	Bacteria	Proteobacteria	Betaproteobacteria	Burkholderiales	Oxalobacteraceae	Actimicrobium
otu107	1	1	1	0	1	0	0	0	4	Bacteria	Proteobacteria	Alphaproteobacteria	Rhodobacterales	Rhodobacteraceae	Loktanella
otu131	1	1	1	0	1	0	0	0	4	Bacteria	Proteobacteria	Alphaproteobacteria	Rhodobacterales	Rhodobacteraceae	Rhodobacteraceae_unclassified
otu170	1	1	1	1	0	0	0	0	4	Bacteria	Bacteroidetes	Flavobacteriia	Flavobacteriales	Flavobacteriaceae	Flavobacterium
otu186	1	1	1	1	0	0	0	0	4	Bacteria	Bacteroidetes	Flavobacteriia	Flavobacteriales	Flavobacteriaceae	Flavobacterium
otu197	1	1	1	0	1	0	0	0	4	Bacteria	Proteobacteria	Alphaproteobacteria	Rhodobacterales	Rhodobacteraceae	Loktanella
otu244	1	1	1	0	1	0	0	0	4	Bacteria	Proteobacteria	Alphaproteobacteria	SAR11_clade	SAR11_clade_unclassified	SAR11_clade_unclassified
otu300	1	1	1	0	1	0	0	0	4	Bacteria	Proteobacteria	Alphaproteobacteria	SAR11_clade	Surface_4	Surface_4_unclassified
otu631	1	1	1	0	1	0	0	0	4	Bacteria	Proteobacteria	Betaproteobacteria	Methylophilales	Methylophilaceae	OM43_clade
otu77	0	1	0	1	0	1	0	0	3	Bacteria	Bacteroidetes	Flavobacteriia	Flavobacteriales	Flavobacteriaceae	Ulvibacter
otu95	0	0	1	1	0	1	0	0	3	Bacteria	Proteobacteria	Alphaproteobacteria	Rhodobacterales	Rhodobacteraceae	Sulfitobacter
otu98	0	0	0	1	1	1	0	0	3	Bacteria	Proteobacteria	Gammaproteobacteria	Oceanospirillales	Oceanospirillaceae	Oceanospirillaceae_unclassified
otu105	1	1	0	1	0	0	0	0	3	Bacteria	Bacteroidetes	Cytophagia	Cytophagales	Flammeovirgaceae	Roseivirga
otu113	1	0	1	0	1	0	0	0	3	Bacteria	Bacteroidetes	Flavobacteriia	Flavobacteriales	Flavobacteriaceae	NS5_marine_group
otu116	1	1	1	0	0	0	0	0	3	Bacteria	Bacteroidetes	Sphingobacteriia	Sphingobacteriales	Saprospiraceae	Saprospiraceae_unclassified
otu133	1	1	1	0	0	0	0	0	3	Bacteria	Bacteroidetes	Sphingobacteriia	Sphingobacteriales	Saprospiraceae	Saprospiraceae_unclassified
otu139	1	1	0	0	1	0	0	0	3	Bacteria	Proteobacteria	Gammaproteobacteria	Alteromonadales	Pseudoalteromonadaceae	Pseudoalteromonas
otu148	0	0	0	0	1	1	0	1	3	Bacteria	Bacteroidetes	Flavobacteriia	Flavobacteriales	Flavobacteriaceae	Flavobacteriaceae_unclassified
otu161	0	1	1	0	1	0	0	0	3	Bacteria	Bacteroidetes	Flavobacteriia	Flavobacteriales	Flavobacteriaceae	NS5_marine_group
otu218	0	0	1	1	0	1	0	0	3	Bacteria	Bacteroidetes	Flavobacteriia	Flavobacteriales	Flavobacteriaceae	Polaribacter
otu222	0	0	0	1	0	1	1	0	3	Bacteria	Proteobacteria	Alphaproteobacteria	Rhodobacterales	Rhodobacteraceae	Loktanella
otu246	0	0	1	1	0	1	0	0	3	Bacteria	Proteobacteria	Alphaproteobacteria	Rhodobacterales	Rhodobacteraceae	Loktanella
otu273	0	1	1	1	0	0	0	0	3	Bacteria	Bacteroidetes	Sphingobacteriia	Sphingobacteriales	Saprospiraceae	Saprospiraceae_unclassified
otu317	1	0	1	0	1	0	0	0	3	Bacteria	Proteobacteria	Gammaproteobacteria	Pseudomonadales	Pseudomonadaceae	Pseudomonas
otu356	0	1	1	1	0	0	0	0	3	Bacteria	Proteobacteria	Gammaproteobacteria	Alteromonadales	Alteromonadaceae	Glaciecola
otu369	1	1	0	1	0	0	0	0	3	Bacteria	Proteobacteria	Gammaproteobacteria	Oceanospirillales	OM182_clade	OM182_clade_unclassified
otu400	0	1	1	1	0	0	0	0	3	Bacteria	Bacteroidetes	Sphingobacteriia	Sphingobacteriales	Saprospiraceae	Saprospiraceae_unclassified
otu414	0	0	1	1	1	0	0	0	3	Bacteria	Proteobacteria	Gammaproteobacteria	Alteromonadales	Colwelliaceae	Colwellia
otu417	1	1	0	1	0	0	0	0	3	Bacteria	Proteobacteria	Gammaproteobacteria	Cellvibrionales	Cellvibrionaceae	Cellvibrionaceae_unclassified
otu443	0	0	0	1	0	1	1	0	3	Bacteria	Proteobacteria	Alphaproteobacteria	Rhodobacterales	Rhodobacteraceae	Roseobacter
otu448	0	0	1	1	0	1	0	0	3	Bacteria	Proteobacteria	Alphaproteobacteria	Rhodobacterales	Rhodobacteraceae	Rhodobacteraceae_unclassified
otu484	1	0	1	0	0	1	0	0	3	Bacteria	Proteobacteria	Gammaproteobacteria	Alteromonadales	Moritellaceae	Moritella
otu541	1	1	0	1	0	0	0	0	3	Bacteria	Proteobacteria	Gammaproteobacteria	Alteromonadales	Alteromonadaceae	Paraglaciecola
otu4	0	0	0	0	0	1	1	1	3	Bacteria	Verrucomicrobia	Verrucomicrobiae	Verrucomicrobiales	Rubritaleaceae	Rubritalea
otu5	0	0	0	0	0	1	1	1	3	Bacteria	Proteobacteria	Alphaproteobacteria	Rhodobacterales	Rhodobacteraceae	Sedimentitalea
otu50	0	0	1	0	0	1	1	0	3	Bacteria	Verrucomicrobia	Verrucomicrobiae	Verrucomicrobiales	Rubritaleaceae	Rubritalea
otu56	0	0	0	0	0	1	1	1	3	Bacteria	Actinobacteria	Acidimicrobiia	Acidimicrobiales	OM1_clade	OM1_clade_unclassified
otu83	1	1	0	0	1	0	0	0	3	Bacteria	Proteobacteria	Gammaproteobacteria	Alteromonadales	Pseudoalteromonadaceae	Pseudoalteromonas
otu103	0	0	0	0	0	1	1	1	3	Bacteria	Proteobacteria	Alphaproteobacteria	Rhodobacterales	Rhodobacteraceae	Roseobacter_clade_NAC11-7_lineage
otu111	1	1	1	0	0	0	0	0	3	Bacteria	Bacteroidetes	Flavobacteriia	Flavobacteriales	Flavobacteriaceae	Flavobacterium
otu121	1	1	0	0	1	0	0	0	3	Bacteria	Bacteroidetes	Cytophagia	Cytophagales	Flammeovirgaceae	Marinoscillum
otu125	1	0	1	0	1	0	0	0	3	Bacteria	Proteobacteria	Gammaproteobacteria	Cellvibrionales	Spongiibacteraceae	Spongiibacteraceae_unclassified
otu129	0	0	0	0	0	1	1	1	3	Bacteria	Proteobacteria	Alphaproteobacteria	Rhodobacterales	Rhodobacteraceae	Sedimentitalea
otu134	0	0	0	0	0	1	1	1	3	Bacteria	Proteobacteria	Gammaproteobacteria	Alteromonadales	Colwelliaceae	Colwellia
otu136	1	1	0	0	0	0	0	1	3	Bacteria	Proteobacteria	Gammaproteobacteria	Pseudomonadales	Pseudomonadaceae	Pseudomonas
otu159	1	1	0	0	1	0	0	0	3	Bacteria	Proteobacteria	Alphaproteobacteria	Rhodobacterales	Rhodobacteraceae	Planktomarina
otu168	1	1	0	0	1	0	0	0	3	Bacteria	Proteobacteria	Gammaproteobacteria	Cellvibrionales	Porticoccaceae	SAR92_clade
otu174	1	0	1	0	1	0	0	0	3	Bacteria	Proteobacteria	Gammaproteobacteria	Thiotrichales	Thiotrichaceae	Thiothrix
otu188	0	0	0	0	0	1	1	1	3	Bacteria	Proteobacteria	Gammaproteobacteria	Alteromonadales	Colwelliaceae	Colwellia
otu194	0	0	0	0	0	1	1	1	3	Bacteria	Verrucomicrobia	Verrucomicrobiae	Verrucomicrobiales	Rubritaleaceae	Rubritalea
otu199	1	1	1	0	0	0	0	0	3	Bacteria	Bacteroidetes	Flavobacteriia	Flavobacteriales	Flavobacteriaceae	Flavobacterium
otu205	0	0	0	0	0	1	1	1	3	Bacteria	Proteobacteria	Alphaproteobacteria	Rhodobacterales	Rhodobacteraceae	Sedimentitalea
otu223	1	0	1	0	1	0	0	0	3	Bacteria	Proteobacteria	Alphaproteobacteria	Rickettsiales	SAR116_clade	SAR116_clade_unclassified
otu233	1	1	0	0	1	0	0	0	3	Bacteria	Proteobacteria	Gammaproteobacteria	Alteromonadales	Pseudoalteromonadaceae	Pseudoalteromonas
otu247	1	1	0	0	1	0	0	0	3	Bacteria	Proteobacteria	Gammaproteobacteria	Alteromonadales	Alteromonadaceae	Alteromonas
otu249	0	0	0	0	0	1	1	1	3	Bacteria	Proteobacteria	Alphaproteobacteria	Rhodobacterales	Rhodobacteraceae	Rhodobacteraceae_unclassified
otu263	0	0	0	0	0	1	1	1	3	Bacteria	Proteobacteria	Gammaproteobacteria	Alteromonadales	Colwelliaceae	Colwellia
otu278	1	1	0	0	1	0	0	0	3	Bacteria	Proteobacteria	Betaproteobacteria	Methylophilales	Methylophilaceae	OM43_clade
otu279	1	0	1	0	1	0	0	0	3	Bacteria	Proteobacteria	Gammaproteobacteria	Cellvibrionales	Porticoccaceae	Porticoccus
otu285	1	1	0	0	1	0	0	0	3	Bacteria	Proteobacteria	Gammaproteobacteria	Alteromonadales	Pseudoalteromonadaceae	Pseudoalteromonas
otu291	1	1	0	0	1	0	0	0	3	Bacteria	Proteobacteria	Gammaproteobacteria	Oceanospirillales	SAR86_clade	SAR86_clade_unclassified
otu297	0	0	0	0	0	1	1	1	3	Bacteria	Proteobacteria	Gammaproteobacteria	Alteromonadales	Colwelliaceae	Colwellia
otu334	1	0	1	0	1	0	0	0	3	Bacteria	Proteobacteria	Alphaproteobacteria	SAR11_clade	Surface_1	Surface_1_unclassified
otu375	0	0	1	1	1	0	0	0	3	Bacteria	Bacteroidetes	Flavobacteriia	Flavobacteriales	Flavobacteriaceae	Wenyingzhuangia
otu376	1	0	1	0	1	0	0	0	3	Bacteria	Proteobacteria	Alphaproteobacteria	Rhodobacterales	Rhodobacteraceae	Sulfitobacter
otu451	1	1	0	0	1	0	0	0	3	Bacteria	Proteobacteria	Alphaproteobacteria	Rhodospirillales	Rhodospirillaceae	Rhodospirillaceae_unclassified
otu495	1	1	0	0	1	0	0	0	3	Bacteria	Proteobacteria	Alphaproteobacteria	Rhodospirillales	Rhodospirillaceae	Defluviicoccus
otu497	0	1	1	0	1	0	0	0	3	Bacteria	Proteobacteria	Alphaproteobacteria	SAR11_clade	Surface_2	Surface_2_unclassified
otu685	1	0	1	0	1	0	0	0	3	Bacteria	Proteobacteria	Betaproteobacteria	Methylophilales	Methylophilaceae	OM43_clade
otu18	0	0	0	0	0	1	1	0	2	Bacteria	Verrucomicrobia	Verrucomicrobiae	Verrucomicrobiales	Rubritaleaceae	Rubritalea
otu66	0	0	0	1	0	1	0	0	2	Bacteria	Proteobacteria	Alphaproteobacteria	Rhodobacterales	Rhodobacteraceae	Sulfitobacter
otu106	0	0	0	1	0	1	0	0	2	Bacteria	Proteobacteria	Alphaproteobacteria	Rhodobacterales	Rhodobacteraceae	Rhodobacteraceae_unclassified
otu164	0	1	0	0	1	0	0	0	2	Bacteria	Proteobacteria	Gammaproteobacteria	Oceanospirillales	OM182_clade	OM182_clade_unclassified
otu214	0	0	0	1	0	1	0	0	2	Bacteria	Proteobacteria	Alphaproteobacteria	Rhodobacterales	Rhodobacteraceae	Sulfitobacter
otu220	0	0	0	1	0	1	0	0	2	Bacteria	Proteobacteria	Gammaproteobacteria	Alteromonadales	Alteromonadaceae	Glaciecola
otu230	0	0	0	1	0	1	0	0	2	Bacteria	Proteobacteria	Alphaproteobacteria	Rhodobacterales	Rhodobacteraceae	Rhodobacteraceae_unclassified
otu237	1	1	0	0	0	0	0	0	2	Bacteria	Bacteroidetes	Flavobacteriia	Flavobacteriales	Cryomorphaceae	Owenweeksia
otu238	0	0	1	0	1	0	0	0	2	Bacteria	Proteobacteria	Alphaproteobacteria	Rhodobacterales	Rhodobacteraceae	Rhodobacteraceae_unclassified
otu240	0	0	1	1	0	0	0	0	2	Bacteria	Bacteroidetes	Flavobacteriia	Flavobacteriales	Flavobacteriaceae	Polaribacter
otu272	0	0	1	0	1	0	0	0	2	Bacteria	Bacteroidetes	Flavobacteriia	Flavobacteriales	NS9_marine_group	NS9_marine_group_unclassified
otu294	0	0	0	1	0	1	0	0	2	Bacteria	Proteobacteria	Alphaproteobacteria	Rickettsiales	SM2D12	SM2D12_unclassified
otu299	0	0	1	0	1	0	0	0	2	Bacteria	Bacteroidetes	Flavobacteriia	Flavobacteriales	Flavobacteriaceae	Wenyingzhuangia
otu309	1	0	0	1	0	0	0	0	2	Bacteria	Bacteroidetes	Flavobacteriia	Flavobacteriales	Flavobacteriaceae	Flavobacterium
otu310	1	0	0	0	1	0	0	0	2	Bacteria	Proteobacteria	Gammaproteobacteria	Alteromonadales	Pseudoalteromonadaceae	Pseudoalteromonas
otu324	0	0	0	1	0	1	0	0	2	Bacteria	Bacteroidetes	Sphingobacteriia	Sphingobacteriales	Saprospiraceae	Saprospiraceae_unclassified
otu329	0	0	0	0	0	1	0	1	2	Bacteria	Proteobacteria	Gammaproteobacteria	Alteromonadales	Colwelliaceae	Colwellia
otu347	0	0	0	0	0	1	0	1	2	Bacteria	Proteobacteria	Gammaproteobacteria	Alteromonadales	Shewanellaceae	Shewanellaceae_unclassified
otu377	0	0	0	0	0	1	0	1	2	Bacteria	Proteobacteria	Gammaproteobacteria	Oceanospirillales	Oleiphilaceae	Oleiphilus
otu378	0	1	0	1	0	0	0	0	2	Bacteria	Proteobacteria	Deltaproteobacteria	Bdellovibrionales	Bdellovibrionaceae	OM27_clade
otu485	0	0	0	1	0	1	0	0	2	Bacteria	Proteobacteria	Deltaproteobacteria	Bdellovibrionales	Bacteriovoracaceae	Peredibacter
otu508	0	0	0	1	0	1	0	0	2	Bacteria	Proteobacteria	Alphaproteobacteria	Rhizobiales	Phyllobacteriaceae	Hoeflea
otu538	0	1	1	0	0	0	0	0	2	Bacteria	Gracilibacteria	Gracilibacteria_unclassified	Gracilibacteria_unclassified	Gracilibacteria_unclassified	Gracilibacteria_unclassified
otu553	0	1	0	1	0	0	0	0	2	Bacteria	Bacteroidetes	Cytophagia	Cytophagales	Flammeovirgaceae	Flammeovirgaceae_unclassified
otu568	0	0	0	1	0	1	0	0	2	Bacteria	Proteobacteria	Gammaproteobacteria	Cellvibrionales	Halieaceae	Halieaceae_unclassified
otu597	0	0	1	1	0	0	0	0	2	Bacteria	Proteobacteria	Gammaproteobacteria	Chromatiales	Granulosicoccaceae	Granulosicoccus
otu678	0	0	1	1	0	0	0	0	2	Bacteria	Proteobacteria	Gammaproteobacteria	Alteromonadales	Psychromonadaceae	Psychromonas
otu797	1	0	0	0	1	0	0	0	2	Bacteria	Proteobacteria	Gammaproteobacteria	Alteromonadales	Colwelliaceae	Colwellia
otu878	1	1	0	0	0	0	0	0	2	Bacteria	Proteobacteria	Gammaproteobacteria	Alteromonadales	Alteromonadaceae	Paraglaciecola
otu17	0	0	0	0	0	1	0	1	2	Bacteria	Proteobacteria	Gammaproteobacteria	Oceanospirillales	Oceanospirillaceae	Neptunomonas
otu29	0	0	0	0	0	1	0	1	2	Bacteria	Bacteroidetes	Flavobacteriia	Flavobacteriales	Flavobacteriaceae	Wenyingzhuangia
otu36	0	0	0	0	0	1	0	1	2	Bacteria	Proteobacteria	Epsilonproteobacteria	Campylobacterales	Campylobacteraceae	Arcobacter
otu38	0	0	0	0	0	1	1	0	2	Bacteria	Proteobacteria	Alphaproteobacteria	Rhodobacterales	Rhodobacteraceae	Sedimentitalea
otu46	0	0	0	0	0	1	0	1	2	Bacteria	Bacteroidetes	Flavobacteriia	Flavobacteriales	Flavobacteriaceae	Wenyingzhuangia
otu49	0	0	0	0	0	1	0	1	2	Bacteria	Proteobacteria	Gammaproteobacteria	Alteromonadales	Moritellaceae	Moritella
otu71	0	0	0	0	0	1	0	1	2	Bacteria	Proteobacteria	Gammaproteobacteria	Alteromonadales	Shewanellaceae	Shewanella
otu86	0	0	0	0	0	1	0	1	2	Bacteria	Proteobacteria	Gammaproteobacteria	BD7-8_marine_group	BD7-8_marine_group_unclassified	BD7-8_marine_group_unclassified
otu87	0	0	0	0	0	1	0	1	2	Bacteria	Proteobacteria	Gammaproteobacteria	Xanthomonadales	JTB255_marine_benthic_group	JTB255_marine_benthic_group_unclassified
otu94	0	0	0	0	0	1	0	1	2	Bacteria	Proteobacteria	JTB23	JTB23_unclassified	JTB23_unclassified	JTB23_unclassified
otu100	0	0	0	0	0	1	0	1	2	Bacteria	Proteobacteria	Gammaproteobacteria	Alteromonadales	Psychromonadaceae	Psychromonas
otu112	0	0	0	0	0	1	0	1	2	Bacteria	Actinobacteria	Acidimicrobiia	Acidimicrobiales	OM1_clade	OM1_clade_unclassified
otu119	0	0	0	0	0	1	0	1	2	Bacteria	Proteobacteria	Gammaproteobacteria	Xanthomonadales	JTB255_marine_benthic_group	JTB255_marine_benthic_group_unclassified
otu122	0	1	0	0	1	0	0	0	2	Bacteria	Proteobacteria	Gammaproteobacteria	Oceanospirillales	Oceanospirillales_unclassified	Oceanospirillales_unclassified
otu123	0	0	0	0	0	0	1	1	2	Bacteria	Proteobacteria	Betaproteobacteria	Burkholderiales	Comamonadaceae	Delftia
otu130	1	1	0	0	0	0	0	0	2	Bacteria	Proteobacteria	Gammaproteobacteria	Pseudomonadales	Pseudomonadaceae	Pseudomonas
otu135	0	0	0	0	0	1	1	0	2	Bacteria	Proteobacteria	Alphaproteobacteria	Rhodobacterales	Rhodobacteraceae	Sedimentitalea
otu145	0	0	0	0	0	1	0	1	2	Bacteria	Bacteroidetes	Flavobacteriia	Flavobacteriales	Flavobacteriaceae	Wenyingzhuangia
otu152	1	1	0	0	0	0	0	0	2	Bacteria	Bacteroidetes	Flavobacteriia	Flavobacteriales	Flavobacteriaceae	Flavobacterium
otu162	1	0	1	0	0	0	0	0	2	Bacteria	Bacteroidetes	Flavobacteriia	Flavobacteriales	Flavobacteriaceae	Flavobacterium
otu163	0	0	0	0	0	1	0	1	2	Bacteria	Proteobacteria	Gammaproteobacteria	Xanthomonadales	JTB255_marine_benthic_group	JTB255_marine_benthic_group_unclassified
otu167	0	0	0	0	0	1	0	1	2	Bacteria	Verrucomicrobia	Opitutae	Puniceicoccales	Puniceicoccaceae	Lentimonas
otu171	0	0	0	0	0	1	0	1	2	Bacteria	Proteobacteria	Gammaproteobacteria	Xanthomonadales	JTB255_marine_benthic_group	JTB255_marine_benthic_group_unclassified
otu175	0	0	0	0	0	1	0	1	2	Bacteria	Proteobacteria	Gammaproteobacteria	Alteromonadales	Colwelliaceae	Colwelliaceae_unclassified
otu176	0	0	0	0	0	1	0	1	2	Bacteria	Proteobacteria	Gammaproteobacteria	Alteromonadales	Shewanellaceae	Shewanellaceae_unclassified
otu182	1	0	0	0	1	0	0	0	2	Bacteria	Proteobacteria	Gammaproteobacteria	Alteromonadales	Alteromonadaceae	Alteromonas
otu185	0	0	0	0	0	1	0	1	2	Bacteria	Proteobacteria	Gammaproteobacteria	Cellvibrionales	Halieaceae	Halieaceae_unclassified
otu192	0	0	0	0	0	1	0	1	2	Bacteria	Proteobacteria	Alphaproteobacteria	Rhodobacterales	Rhodobacteraceae	Roseobacter_clade_NAC11-7_lineage
otu198	0	0	0	0	0	1	0	1	2	Bacteria	Proteobacteria	Alphaproteobacteria	Rhodobacterales	Rhodobacteraceae	Rhodobacteraceae_unclassified
otu206	0	0	0	0	0	1	0	1	2	Bacteria	Bacteroidetes	Flavobacteriia	Flavobacteriales	Flavobacteriaceae	Flavobacteriaceae_unclassified
otu207	0	1	0	0	1	0	0	0	2	Bacteria	Bacteroidetes	Flavobacteriia	Flavobacteriales	Flavobacteriaceae	NS4_marine_group
otu208	0	0	0	0	0	1	0	1	2	Bacteria	Bacteroidetes	Flavobacteriia	Flavobacteriales	Flavobacteriaceae	Wenyingzhuangia
otu213	0	0	0	0	0	1	0	1	2	Bacteria	Verrucomicrobia	Opitutae	Puniceicoccales	Puniceicoccaceae	Lentimonas
otu216	0	0	0	0	0	1	0	1	2	Bacteria	Proteobacteria	Epsilonproteobacteria	Campylobacterales	Campylobacteraceae	Arcobacter
otu217	0	0	0	0	0	1	0	1	2	Bacteria	Proteobacteria	Alphaproteobacteria	Rhodobacterales	Rhodobacteraceae	Rhodobacteraceae_unclassified
otu224	1	1	0	0	0	0	0	0	2	Bacteria	Proteobacteria	Alphaproteobacteria	Rhodobacterales	Rhodobacteraceae	Pseudophaeobacter
otu229	0	1	0	0	0	1	0	0	2	Bacteria	Bacteroidetes	Flavobacteriia	Flavobacteriales	NS9_marine_group	NS9_marine_group_unclassified
otu242	0	0	0	0	0	1	0	1	2	Bacteria	Proteobacteria	Gammaproteobacteria	Cellvibrionales	Halieaceae	Halieaceae_unclassified
otu251	0	0	0	0	0	1	0	1	2	Bacteria	Proteobacteria	Alphaproteobacteria	Rhodobacterales	Rhodobacteraceae	Rhodobacteraceae_unclassified
otu252	0	0	0	0	0	1	0	1	2	Bacteria	Bacteroidetes	Cytophagia	Cytophagales	Flammeovirgaceae	Flammeovirgaceae_unclassified
otu256	0	0	0	0	0	1	0	1	2	Bacteria	Bacteroidetes	Flavobacteriia	Flavobacteriales	Flavobacteriaceae	Gilvibacter
otu258	0	1	0	0	1	0	0	0	2	Bacteria	Proteobacteria	Alphaproteobacteria	SAR11_clade	Chesapeake-Delaware_Bay	Chesapeake-Delaware_Bay_unclassified
otu261	0	0	0	0	0	0	1	1	2	Bacteria	Proteobacteria	Alphaproteobacteria	Rhodobacterales	Rhodobacteraceae	Sedimentitalea
otu267	0	0	0	0	0	1	0	1	2	Bacteria	Proteobacteria	Gammaproteobacteria	Order_Incertae_Sedis	Family_Incertae_Sedis	Marinicella
otu269	0	0	0	0	0	1	0	1	2	Bacteria	Bacteroidetes	Flavobacteriia	Flavobacteriales	Flavobacteriaceae	Flavobacteriaceae_unclassified
otu270	0	0	0	0	0	1	0	1	2	Bacteria	Proteobacteria	Gammaproteobacteria	Cellvibrionales	Halieaceae	Halioglobus
otu274	0	0	0	0	0	1	0	1	2	Bacteria	Proteobacteria	Gammaproteobacteria	Oceanospirillales	Oceanospirillaceae	Oceanospirillaceae_unclassified
otu277	0	0	0	0	1	1	0	0	2	Bacteria	Proteobacteria	Gammaproteobacteria	Cellvibrionales	Halieaceae	OM60(NOR5)_clade
otu280	0	0	0	0	0	0	1	1	2	Bacteria	Planctomycetes	Planctomycetacia	Planctomycetales	Planctomycetaceae	Planctomycetaceae_unclassified
otu286	0	0	0	0	0	1	0	1	2	Bacteria	Proteobacteria	Gammaproteobacteria	Alteromonadales	Colwelliaceae	Colwellia
otu289	0	0	0	0	0	1	0	1	2	Bacteria	Proteobacteria	Gammaproteobacteria	Alteromonadales	Colwelliaceae	Colwellia
otu298	1	0	0	0	1	0	0	0	2	Bacteria	Proteobacteria	Alphaproteobacteria	SAR11_clade	Surface_4	Surface_4_unclassified
otu308	0	1	0	0	1	0	0	0	2	Bacteria	Proteobacteria	Gammaproteobacteria	Order_Incertae_Sedis	Family_Incertae_Sedis	Marinicella
otu311	0	0	0	0	0	1	0	1	2	Bacteria	Proteobacteria	Gammaproteobacteria	Order_Incertae_Sedis	Family_Incertae_Sedis	Marinicella
otu312	0	0	1	0	1	0	0	0	2	Bacteria	Proteobacteria	Gammaproteobacteria	Cellvibrionales	Porticoccaceae	SAR92_clade
otu315	0	0	0	0	0	1	0	1	2	Bacteria	Proteobacteria	Deltaproteobacteria	Sh765B-TzT-29	Sh765B-TzT-29_unclassified	Sh765B-TzT-29_unclassified
otu320	1	0	0	0	1	0	0	0	2	Bacteria	Proteobacteria	Gammaproteobacteria	Oceanospirillales	SAR86_clade	SAR86_clade_unclassified
otu321	0	1	0	0	1	0	0	0	2	Bacteria	Bacteroidetes	Sphingobacteriia	Sphingobacteriales	NS11-12_marine_group	NS11-12_marine_group_unclassified
otu323	0	0	1	0	1	0	0	0	2	Bacteria	Bacteroidetes	Flavobacteriia	Flavobacteriales	Flavobacteriaceae	NS5_marine_group
otu328	0	0	0	0	0	1	0	1	2	Bacteria	Acidobacteria	Holophagae	Subgroup_10	Sva0725	Sva0725_unclassified
otu330	0	0	0	0	0	1	0	1	2	Bacteria	Bacteroidetes	Flavobacteriia	Flavobacteriales	Flavobacteriaceae	Wenyingzhuangia
otu331	0	0	0	0	0	1	0	1	2	Bacteria	Chloroflexi	S085	S085_unclassified	S085_unclassified	S085_unclassified
otu333	0	0	0	0	0	1	0	1	2	Bacteria	Bacteroidetes	Flavobacteriia	Flavobacteriales	Flavobacteriaceae	Flavobacteriaceae_unclassified
otu335	0	0	0	0	0	1	0	1	2	Bacteria	Proteobacteria	Gammaproteobacteria	Xanthomonadales	JTB255_marine_benthic_group	JTB255_marine_benthic_group_unclassified
otu346	0	0	1	0	1	0	0	0	2	Bacteria	Proteobacteria	Gammaproteobacteria	Thiotrichales	Thiotrichaceae	Thiothrix
otu350	0	0	1	1	0	0	0	0	2	Bacteria	Proteobacteria	Alphaproteobacteria	Rhodobacterales	Rhodobacteraceae	Loktanella
otu360	0	0	0	0	0	1	0	1	2	Bacteria	Gemmatimonadetes	Gemmatimonadetes	BD2-11_terrestrial_group	BD2-11_terrestrial_group_unclassified	BD2-11_terrestrial_group_unclassified
otu370	0	1	0	0	1	0	0	0	2	Bacteria	Proteobacteria	Alphaproteobacteria	Rhodobacterales	Rhodobacteraceae	Sulfitobacter
otu371	0	0	0	0	0	1	0	1	2	Bacteria	Proteobacteria	Gammaproteobacteria	Oceanospirillales	Oleiphilaceae	Oleiphilus
otu373	0	0	1	0	1	0	0	0	2	Bacteria	Proteobacteria	Gammaproteobacteria	KI89A_clade	KI89A_clade_unclassified	KI89A_clade_unclassified
otu403	1	0	1	0	0	0	0	0	2	Bacteria	Proteobacteria	Alphaproteobacteria	Sphingomonadales	Erythrobacteraceae	Erythrobacter
otu418	0	0	1	0	1	0	0	0	2	Bacteria	Proteobacteria	Alphaproteobacteria	Rhodobacterales	Rhodobacteraceae	Sulfitobacter
otu434	0	0	0	1	0	1	0	0	2	Bacteria	Proteobacteria	Alphaproteobacteria	Rhodobacterales	Rhodobacteraceae	Rhodobacteraceae_unclassified
otu441	0	0	0	0	0	1	0	1	2	Bacteria	Proteobacteria	Gammaproteobacteria	Oceanospirillales	Oceanospirillaceae	Oceanospirillaceae_unclassified
otu446	0	0	0	0	0	1	0	1	2	Bacteria	Bacteroidetes	Flavobacteriia	Flavobacteriales	Flavobacteriaceae	Aquibacter
otu447	0	0	0	1	1	0	0	0	2	Bacteria	Proteobacteria	Gammaproteobacteria	Pseudomonadales	Pseudomonadaceae	Pseudomonas
otu454	0	0	1	0	1	0	0	0	2	Bacteria	Proteobacteria	Alphaproteobacteria	Caulobacterales	Hyphomonadaceae	Hyphomonas
otu464	0	0	0	0	0	1	0	1	2	Bacteria	Proteobacteria	Gammaproteobacteria	Oceanospirillales	Oceanospirillaceae	Oceanospirillaceae_unclassified
otu465	0	0	1	0	1	0	0	0	2	Bacteria	Proteobacteria	Alphaproteobacteria	SAR11_clade	SAR11_clade_unclassified	SAR11_clade_unclassified
otu470	0	0	0	1	1	0	0	0	2	Bacteria	Proteobacteria	Betaproteobacteria	Methylophilales	Methylophilaceae	OM43_clade
otu473	0	0	0	0	0	1	0	1	2	Bacteria	Proteobacteria	Gammaproteobacteria	Oceanospirillales	SS1-B-06-26	SS1-B-06-26_unclassified
otu480	0	0	0	0	0	1	0	1	2	Bacteria	Proteobacteria	Gammaproteobacteria	Cellvibrionales	Halieaceae	Halioglobus
otu491	0	1	1	0	0	0	0	0	2	Bacteria	Proteobacteria	Gammaproteobacteria	Oceanospirillales	Oceanospirillaceae	Pseudospirillum
otu498	0	0	0	0	0	1	0	1	2	Bacteria	Bacteroidetes	Flavobacteriia	Flavobacteriales	Flavobacteriaceae	Flavobacteriaceae_unclassified
otu526	0	0	0	0	0	1	0	1	2	Bacteria	Proteobacteria	Gammaproteobacteria	Alteromonadales	Colwelliaceae	Colwelliaceae_unclassified
otu542	0	0	0	0	0	0	1	1	2	Bacteria	Proteobacteria	Deltaproteobacteria	Sh765B-TzT-29	Sh765B-TzT-29_unclassified	Sh765B-TzT-29_unclassified
otu559	1	1	0	0	0	0	0	0	2	Bacteria	Proteobacteria	Alphaproteobacteria	Rickettsiales	Rickettsiaceae	Rickettsiaceae_unclassified
otu564	0	0	0	0	0	1	0	1	2	Bacteria	Proteobacteria	Gammaproteobacteria	Alteromonadales	Colwelliaceae	Colwellia
otu569	0	1	0	0	0	1	0	0	2	Bacteria	Bacteroidetes	Flavobacteriia	Flavobacteriales	Flavobacteriaceae	Flavobacteriaceae_unclassified
otu574	0	0	0	0	0	1	0	1	2	Bacteria	Proteobacteria	Gammaproteobacteria	Oceanospirillales	Alcanivoracaceae	Kangiella
otu589	0	0	0	0	0	1	0	1	2	Bacteria	Proteobacteria	Gammaproteobacteria	Thiotrichales	Piscirickettsiaceae	Piscirickettsiaceae_unclassified
otu594	0	0	0	0	0	1	0	1	2	Bacteria	Bacteroidetes	Flavobacteriia	Flavobacteriales	Flavobacteriaceae	Wenyingzhuangia
otu599	0	0	0	0	0	1	0	1	2	Bacteria	Bacteroidetes	Flavobacteriia	Flavobacteriales	Flavobacteriaceae	Aquibacter
otu650	1	0	1	0	0	0	0	0	2	Bacteria	Bacteroidetes	Flavobacteriia	Flavobacteriales	Flavobacteriaceae	Flavobacterium
otu652	0	0	1	0	1	0	0	0	2	Bacteria	Proteobacteria	Alphaproteobacteria	SAR11_clade	Surface_1	Surface_1_unclassified
otu660	0	0	0	0	0	1	0	1	2	Bacteria	Proteobacteria	Gammaproteobacteria	Cellvibrionales	Halieaceae	Halioglobus
otu675	0	1	0	0	1	0	0	0	2	Bacteria	Actinobacteria	Acidimicrobiia	Acidimicrobiales	Acidimicrobiaceae	Illumatobacter
otu680	0	0	0	1	0	1	0	0	2	Bacteria	Proteobacteria	Alphaproteobacteria	Rhizobiales	Phyllobacteriaceae	Hoeflea
otu689	0	0	0	0	0	1	0	1	2	Bacteria	Proteobacteria	Gammaproteobacteria	Cellvibrionales	Halieaceae	Halieaceae_unclassified
otu706	0	0	1	0	1	0	0	0	2	Bacteria	Proteobacteria	Gammaproteobacteria	Alteromonadales	Alteromonadaceae	Marinobacter
otu748	0	0	0	0	0	1	0	1	2	Bacteria	Gemmatimonadetes	Gemmatimonadetes	Gemmatimonadales	Gemmatimonadaceae	Gemmatimonadaceae_unclassified
otu759	0	0	0	0	0	1	0	1	2	Bacteria	Proteobacteria	Gammaproteobacteria	Oceanospirillales	SS1-B-06-26	SS1-B-06-26_unclassified
otu762	1	0	0	0	1	0	0	0	2	Bacteria	Proteobacteria	Gammaproteobacteria	Alteromonadales	Pseudoalteromonadaceae	Pseudoalteromonas
otu774	0	0	0	0	0	1	0	1	2	Bacteria	Verrucomicrobia	Opitutae	Puniceicoccales	Puniceicoccaceae	Lentimonas
otu775	0	0	1	0	1	0	0	0	2	Bacteria	Proteobacteria	Alphaproteobacteria	SAR11_clade	Surface_2	Surface_2_unclassified
otu781	0	0	0	0	0	0	1	1	2	Bacteria	Acidobacteria	Acidobacteria	Subgroup_9	Subgroup_9_unclassified	Subgroup_9_unclassified
otu806	0	0	0	0	0	1	0	1	2	Bacteria	Lentisphaerae	Lentisphaeria	Lentisphaerales	Lentisphaeraceae	Lentisphaera
otu811	0	0	0	0	0	1	0	1	2	Bacteria	Proteobacteria	Gammaproteobacteria	Order_Incertae_Sedis	Family_Incertae_Sedis	Marinicella
otu870	0	0	0	0	0	1	0	1	2	Bacteria	Proteobacteria	Gammaproteobacteria	Alteromonadales	Colwelliaceae	Colwellia
otu877	0	0	1	0	1	0	0	0	2	Bacteria	Proteobacteria	Gammaproteobacteria	Oceanospirillales	Oceanospirillaceae	Pseudospirillum
otu898	0	1	1	0	0	0	0	0	2	Bacteria	Bacteroidetes	Flavobacteriia	Flavobacteriales	Flavobacteriaceae	Flavobacterium
otu905	1	0	0	0	1	0	0	0	2	Bacteria	Proteobacteria	Gammaproteobacteria	Oceanospirillales	Oceanospirillaceae	Pseudospirillum
otu961	0	0	0	0	0	1	0	1	2	Bacteria	Proteobacteria	Gammaproteobacteria	Cellvibrionales	Spongiibacteraceae	Spongiibacteraceae_unclassified
otu967	0	0	0	0	0	1	0	1	2	Bacteria	Proteobacteria	Gammaproteobacteria	Oceanospirillales	Alcanivoracaceae	Kangiella
otu969	0	0	0	0	0	1	0	1	2	Bacteria	Proteobacteria	Alphaproteobacteria	Rhodobacterales	Rhodobacteraceae	Rhodobacteraceae_unclassified
otu1168	1	0	1	0	0	0	0	0	2	Bacteria	Bacteroidetes	Flavobacteriia	Flavobacteriales	Flavobacteriaceae	Flavobacterium
otu68	0	0	0	0	0	1	0	0	1	Bacteria	Bacteroidetes	Flavobacteriia	Flavobacteriales	Flavobacteriaceae	Winogradskyella
otu177	0	0	0	1	0	0	0	0	1	Bacteria	Bacteroidetes	Sphingobacteriia	Sphingobacteriales	Saprospiraceae	Aureispira
otu181	0	0	1	0	0	0	0	0	1	Bacteria	Bacteroidetes	Flavobacteriia	Flavobacteriales	Flavobacteriaceae	Flavobacterium
otu235	0	0	0	1	0	0	0	0	1	Bacteria	Proteobacteria	Alphaproteobacteria	DB1-14	DB1-14_unclassified	DB1-14_unclassified
otu243	0	0	0	0	0	1	0	0	1	Bacteria	Proteobacteria	Deltaproteobacteria	Bdellovibrionales	Bacteriovoracaceae	Peredibacter
otu281	0	0	1	0	0	0	0	0	1	Bacteria	Bacteroidetes	Flavobacteriia	Flavobacteriales	Flavobacteriaceae	Polaribacter
otu326	0	0	0	0	1	0	0	0	1	Bacteria	Bacteroidetes	Flavobacteriia	Flavobacteriales	Flavobacteriaceae	Flavobacteriaceae_unclassified
otu357	0	0	0	0	0	1	0	0	1	Bacteria	Proteobacteria	Gammaproteobacteria	Alteromonadales	Colwelliaceae	Colwellia
otu419	0	0	0	0	0	1	0	0	1	Bacteria	Proteobacteria	Alphaproteobacteria	Rhodobacterales	Rhodobacteraceae	Sulfitobacter
otu439	0	0	0	0	1	0	0	0	1	Bacteria	Proteobacteria	Gammaproteobacteria	Cellvibrionales	Porticoccaceae	SAR92_clade
otu450	0	1	0	0	0	0	0	0	1	Bacteria	Proteobacteria	Gammaproteobacteria	Alteromonadales	Alteromonadaceae	Marinobacter
otu490	0	0	0	1	0	0	0	0	1	Bacteria	Bacteroidetes	Flavobacteriia	Flavobacteriales	Cryomorphaceae	Owenweeksia
otu554	0	0	0	1	0	0	0	0	1	Bacteria	Bacteroidetes	Cytophagia	Cytophagales	Flammeovirgaceae	Luteivirga
otu600	0	0	1	0	0	0	0	0	1	Bacteria	Proteobacteria	Alphaproteobacteria	Rhodobacterales	Rhodobacteraceae	Rhodobacteraceae_unclassified
otu640	0	0	0	0	0	1	0	0	1	Bacteria	Proteobacteria	Gammaproteobacteria	Alteromonadales	Shewanellaceae	Shewanellaceae_unclassified
otu746	0	0	0	1	0	0	0	0	1	Bacteria	Proteobacteria	Gammaproteobacteria	Cellvibrionales	Spongiibacteraceae	BD1-7_clade
otu25	0	0	0	0	0	0	0	1	1	Bacteria	Proteobacteria	Gammaproteobacteria	Pseudomonadales	Pseudomonadaceae	Pseudomonas
otu62	0	0	0	0	0	1	0	0	1	Bacteria	Proteobacteria	Epsilonproteobacteria	Campylobacterales	Campylobacteraceae	Arcobacter
otu64	1	0	0	0	0	0	0	0	1	Bacteria	Proteobacteria	Gammaproteobacteria	Alteromonadales	Psychromonadaceae	Psychromonas
otu114	0	0	0	0	1	0	0	0	1	Bacteria	Bacteroidetes	Flavobacteriia	Flavobacteriales	Flavobacteriaceae	Flavobacteriaceae_unclassified
otu117	0	0	0	0	0	1	0	0	1	Bacteria	Gracilibacteria	Gracilibacteria_unclassified	Gracilibacteria_unclassified	Gracilibacteria_unclassified	Gracilibacteria_unclassified
otu124	0	0	0	0	0	0	0	1	1	Bacteria	Proteobacteria	Alphaproteobacteria	Caulobacterales	Caulobacteraceae	Brevundimonas
otu140	0	0	0	0	1	0	0	0	1	Bacteria	Proteobacteria	Gammaproteobacteria	Oceanospirillales	Oceanospirillaceae	Neptuniibacter
otu141	0	0	0	0	1	0	0	0	1	Bacteria	Proteobacteria	Gammaproteobacteria	Cellvibrionales	Spongiibacteraceae	Spongiibacteraceae_unclassified
otu142	0	0	0	0	0	0	0	1	1	Bacteria	Proteobacteria	Gammaproteobacteria	Chromatiales	Chromatiaceae	Nitrosococcus
otu155	1	0	0	0	0	0	0	0	1	Bacteria	Proteobacteria	Betaproteobacteria	Burkholderiales	Oxalobacteraceae	Actimicrobium
otu158	1	0	0	0	0	0	0	0	1	Bacteria	Firmicutes	Bacilli	Bacillales	Bacillaceae	Bacillus
otu160	0	0	0	0	0	0	0	1	1	Bacteria	Proteobacteria	Betaproteobacteria	Nitrosomonadales	Nitrosomonadaceae	Nitrosomonas
otu165	0	0	0	0	1	0	0	0	1	Bacteria	Verrucomicrobia	Verrucomicrobiae	Verrucomicrobiales	Verrucomicrobiaceae	Roseibacillus
otu169	0	0	0	0	1	0	0	0	1	Bacteria	Bacteroidetes	Flavobacteriia	Flavobacteriales	Cryomorphaceae	Owenweeksia
otu172	0	0	0	0	0	1	0	0	1	Bacteria	Bacteroidetes	Flavobacteriia	Flavobacteriales	Cryomorphaceae	NS10_marine_group
otu179	0	0	0	0	0	0	0	1	1	Bacteria	Bacteroidetes	Flavobacteriia	Flavobacteriales	Flavobacteriaceae	Elizabethkingia
otu183	0	0	0	0	1	0	0	0	1	Bacteria	Bacteroidetes	Flavobacteriia	Flavobacteriales	Cryomorphaceae	Owenweeksia
otu189	0	0	0	0	0	1	0	0	1	Bacteria	Bacteroidetes	Flavobacteriia	Flavobacteriales	Flavobacteriaceae	Flavobacteriaceae_unclassified
otu193	0	0	0	0	1	0	0	0	1	Bacteria	Bacteroidetes	Flavobacteriia	Flavobacteriales	Flavobacteriaceae	NS4_marine_group
otu195	0	0	0	0	1	0	0	0	1	Bacteria	Proteobacteria	Alphaproteobacteria	Rhodobacterales	Rhodobacteraceae	Planktomarina
otu196	0	0	0	0	0	0	0	1	1	Bacteria	Proteobacteria	Alphaproteobacteria	Rhodospirillales	Rhodospirillaceae	Rhodospirillaceae_unclassified
otu201	0	0	0	0	0	0	0	1	1	Bacteria	Bacteroidetes	Flavobacteriia	Flavobacteriales	Flavobacteriaceae	Flavobacteriaceae_unclassified
otu202	0	0	0	0	0	0	0	1	1	Bacteria	Proteobacteria	Betaproteobacteria	Hydrogenophilales	Hydrogenophilaceae	Hydrogenophilaceae_unclassified
otu203	0	0	0	0	0	0	0	1	1	Bacteria	Proteobacteria	Alphaproteobacteria	Rhodospirillales	Rhodospirillaceae	Defluviicoccus
otu211	0	0	0	0	0	0	0	1	1	Bacteria	Proteobacteria	JTB23	JTB23_unclassified	JTB23_unclassified	JTB23_unclassified
otu212	0	0	0	0	1	0	0	0	1	Bacteria	Proteobacteria	Gammaproteobacteria	Alteromonadales	Alteromonadaceae	Alteromonas
otu215	1	0	0	0	0	0	0	0	1	Bacteria	Proteobacteria	Gammaproteobacteria	Pseudomonadales	Pseudomonadaceae	Pseudomonas
otu221	0	0	0	0	0	0	0	1	1	Bacteria	Proteobacteria	Alphaproteobacteria	Rhodobacterales	Rhodobacteraceae	Rhodobacteraceae_unclassified
otu226	0	0	0	0	0	0	0	1	1	Bacteria	Proteobacteria	Deltaproteobacteria	SAR324_clade(Marine_group_B)	SAR324_clade(Marine_group_B)_unclassified	SAR324_clade(Marine_group_B)_unclassified
otu231	0	0	0	0	0	0	0	1	1	Bacteria	Proteobacteria	Deltaproteobacteria	SAR324_clade(Marine_group_B)	SAR324_clade(Marine_group_B)_unclassified	SAR324_clade(Marine_group_B)_unclassified
otu236	0	0	0	0	1	0	0	0	1	Bacteria	Bacteroidetes	Flavobacteriia	Flavobacteriales	Flavobacteriaceae	Polaribacter
otu239	0	0	0	0	0	0	0	1	1	Bacteria	Proteobacteria	Gammaproteobacteria	Xanthomonadales	JTB255_marine_benthic_group	JTB255_marine_benthic_group_unclassified
otu250	0	0	0	0	0	0	0	1	1	Bacteria	Chlorobi	Ignavibacteria	Ignavibacteriales	PHOS-HE36	PHOS-HE36_unclassified
otu253	0	0	0	0	1	0	0	0	1	Bacteria	Proteobacteria	Gammaproteobacteria	Oceanospirillales	Oceanospirillaceae	Neptuniibacter
otu254	0	0	0	0	0	0	0	1	1	Bacteria	Proteobacteria	Gammaproteobacteria	Chromatiales	Granulosicoccaceae	Granulosicoccus
otu257	0	0	0	0	0	0	1	0	1	Bacteria	Verrucomicrobia	Verrucomicrobiae	Verrucomicrobiales	Rubritaleaceae	Rubritalea
otu262	0	0	0	0	0	1	0	0	1	Bacteria	Proteobacteria	Gammaproteobacteria	Oceanospirillales	Oceanospirillaceae	Neptunomonas
otu265	0	0	0	0	0	0	0	1	1	Bacteria	Proteobacteria	Gammaproteobacteria	Chromatiales	Chromatiaceae	Nitrosococcus
otu266	0	0	0	0	1	0	0	0	1	Bacteria	Proteobacteria	Gammaproteobacteria	Pseudomonadales	Pseudomonadaceae	Pseudomonas
otu276	0	0	0	0	0	0	0	1	1	Bacteria	Proteobacteria	Gammaproteobacteria	Xanthomonadales	Xanthomonadales_unclassified	Xanthomonadales_unclassified
otu287	0	0	0	0	0	0	0	1	1	Bacteria	Proteobacteria	Deltaproteobacteria	Sh765B-TzT-29	Sh765B-TzT-29_unclassified	Sh765B-TzT-29_unclassified
otu288	0	0	0	0	1	0	0	0	1	Bacteria	Bacteroidetes	Flavobacteriia	Flavobacteriales	Flavobacteriaceae	Polaribacter
otu290	0	0	0	0	0	0	0	1	1	Bacteria	Bacteroidetes	Cytophagia	Cytophagales	Flammeovirgaceae	Flammeovirgaceae_unclassified
otu296	0	0	0	0	1	0	0	0	1	Bacteria	Actinobacteria	Actinobacteria	PeM15	PeM15_unclassified	PeM15_unclassified
otu301	0	0	0	0	0	0	0	1	1	Bacteria	Proteobacteria	Alphaproteobacteria	Rhodospirillales	Rhodospirillaceae	Rhodospirillaceae_unclassified
otu302	0	0	0	0	1	0	0	0	1	Bacteria	Proteobacteria	Gammaproteobacteria	Cellvibrionales	Porticoccaceae	SAR92_clade
otu313	0	0	0	0	0	1	0	0	1	Bacteria	Proteobacteria	Gammaproteobacteria	Alteromonadales	Moritellaceae	Moritella
otu314	0	0	0	0	0	0	0	1	1	Bacteria	Proteobacteria	Gammaproteobacteria	Order_Incertae_Sedis	Family_Incertae_Sedis	Marinicella
otu318	0	0	0	0	0	0	0	1	1	Bacteria	Actinobacteria	Acidimicrobiia	Acidimicrobiales	OM1_clade	OM1_clade_unclassified
otu319	0	0	0	0	0	1	0	0	1	Bacteria	Bacteroidetes	Flavobacteriia	Flavobacteriales	Flavobacteriaceae	Polaribacter
otu322	0	0	0	0	0	0	0	1	1	Bacteria	Bacteroidetes	Cytophagia	Cytophagales	Flammeovirgaceae	Flammeovirgaceae_unclassified
otu325	0	0	0	0	0	0	0	1	1	Bacteria	Acidobacteria	Acidobacteria	Subgroup_21	Subgroup_21_unclassified	Subgroup_21_unclassified
otu327	0	0	0	0	0	1	0	0	1	Bacteria	Proteobacteria	Gammaproteobacteria	Oceanospirillales	Oceanospirillaceae	Neptunomonas
otu332	1	0	0	0	0	0	0	0	1	Bacteria	Proteobacteria	Betaproteobacteria	Burkholderiales	Oxalobacteraceae	Actimicrobium
otu336	0	0	0	0	0	0	0	1	1	Bacteria	Proteobacteria	Gammaproteobacteria	Legionellales	Legionellaceae	Legionellaceae_unclassified
otu338	0	0	0	0	0	0	1	0	1	Bacteria	Proteobacteria	Alphaproteobacteria	Rhizobiales	Rhizobiaceae	Rhizobium
otu339	0	0	0	0	0	0	0	1	1	Bacteria	Gemmatimonadetes	Gemmatimonadetes	BD2-11_terrestrial_group	BD2-11_terrestrial_group_unclassified	BD2-11_terrestrial_group_unclassified
otu340	0	0	0	0	0	0	0	1	1	Bacteria	Proteobacteria	JTB23	JTB23_unclassified	JTB23_unclassified	JTB23_unclassified
otu341	0	0	0	0	0	0	0	1	1	Bacteria	Proteobacteria	Deltaproteobacteria	Sh765B-TzT-29	Sh765B-TzT-29_unclassified	Sh765B-TzT-29_unclassified
otu343	0	0	0	0	0	0	0	1	1	Bacteria	Proteobacteria	JTB23	JTB23_unclassified	JTB23_unclassified	JTB23_unclassified
otu344	0	0	0	0	0	0	0	1	1	Bacteria	Proteobacteria	Gammaproteobacteria	Xanthomonadales	Xanthomonadales_unclassified	Xanthomonadales_unclassified
otu345	1	0	0	0	0	0	0	0	1	Bacteria	Firmicutes	Bacilli	Bacillales	Staphylococcaceae	Staphylococcus
otu351	0	0	0	0	0	1	0	0	1	Bacteria	Proteobacteria	Deltaproteobacteria	Bdellovibrionales	Bacteriovoracaceae	Bacteriovoracaceae_unclassified
otu352	0	0	0	0	0	0	0	1	1	Bacteria	Proteobacteria	JTB23	JTB23_unclassified	JTB23_unclassified	JTB23_unclassified
otu353	0	0	0	0	0	0	0	1	1	Bacteria	Bacteroidetes	Cytophagia	Cytophagales	Flammeovirgaceae	Flammeovirgaceae_unclassified
otu354	0	0	0	0	0	0	0	1	1	Bacteria	Proteobacteria	TA18	TA18_unclassified	TA18_unclassified	TA18_unclassified
otu355	0	0	0	0	1	0	0	0	1	Bacteria	Proteobacteria	Alphaproteobacteria	Rhodobacterales	Rhodobacteraceae	Ascidiaceihabitans
otu364	0	0	0	0	0	0	0	1	1	Bacteria	Proteobacteria	Gammaproteobacteria	Alteromonadales	Moritellaceae	Moritella
otu365	0	0	0	0	0	0	0	1	1	Bacteria	Chloroflexi	Anaerolineae	Anaerolineales	Anaerolineaceae	Anaerolineaceae_unclassified
otu368	0	0	0	0	0	0	0	1	1	Bacteria	Actinobacteria	Acidimicrobiia	Acidimicrobiales	OM1_clade	OM1_clade_unclassified
otu372	0	0	0	0	0	1	0	0	1	Bacteria	Gracilibacteria	Gracilibacteria_unclassified	Gracilibacteria_unclassified	Gracilibacteria_unclassified	Gracilibacteria_unclassified
otu374	0	0	0	0	0	0	0	1	1	Bacteria	Bacteroidetes	Flavobacteriia	Flavobacteriales	Flavobacteriaceae	Flavobacterium
otu381	0	0	0	0	1	0	0	0	1	Bacteria	Bacteroidetes	Flavobacteriia	Flavobacteriales	Flavobacteriaceae	NS5_marine_group
otu383	0	0	0	0	1	0	0	0	1	Bacteria	Bacteroidetes	Flavobacteriia	Flavobacteriales	Flavobacteriaceae	NS5_marine_group
otu385	0	0	0	0	0	0	0	1	1	Bacteria	Proteobacteria	Gammaproteobacteria	KI89A_clade	KI89A_clade_unclassified	KI89A_clade_unclassified
otu387	0	0	0	0	0	0	0	1	1	Bacteria	Proteobacteria	Alphaproteobacteria	Rhodospirillales	Rhodospirillaceae	Defluviicoccus
otu388	0	0	0	0	0	0	0	1	1	Bacteria	Proteobacteria	JTB23	JTB23_unclassified	JTB23_unclassified	JTB23_unclassified
otu389	0	0	0	0	0	0	0	1	1	Bacteria	Proteobacteria	Deltaproteobacteria	Sh765B-TzT-29	Sh765B-TzT-29_unclassified	Sh765B-TzT-29_unclassified
otu391	0	0	0	0	0	0	0	1	1	Bacteria	Proteobacteria	Gammaproteobacteria	Enterobacteriales	Enterobacteriaceae	Enterobacter
otu392	0	0	0	0	0	0	0	1	1	Bacteria	Proteobacteria	Deltaproteobacteria	Sh765B-TzT-29	Sh765B-TzT-29_unclassified	Sh765B-TzT-29_unclassified
otu393	0	0	0	0	0	1	0	0	1	Bacteria	Proteobacteria	Alphaproteobacteria	Rhodobacterales	Rhodobacteraceae	Amylibacter
otu394	0	0	0	0	0	0	0	1	1	Bacteria	Proteobacteria	Gammaproteobacteria	KI89A_clade	KI89A_clade_unclassified	KI89A_clade_unclassified
otu396	1	0	0	0	0	0	0	0	1	Bacteria	Proteobacteria	Alphaproteobacteria	Rhodobacterales	Rhodobacteraceae	Pseudophaeobacter
otu397	0	0	0	0	0	1	0	0	1	Bacteria	Proteobacteria	Gammaproteobacteria	Alteromonadales	Colwelliaceae	Colwellia
otu399	0	0	0	0	0	0	0	1	1	Bacteria	Planctomycetes	Phycisphaerae	C86	C86_unclassified	C86_unclassified
otu401	1	0	0	0	0	0	0	0	1	Bacteria	Proteobacteria	Alphaproteobacteria	Rhizobiales	Aurantimonadaceae	Aurantimonas
otu402	0	0	0	0	0	0	0	1	1	Bacteria	Proteobacteria	JTB23	JTB23_unclassified	JTB23_unclassified	JTB23_unclassified
otu405	0	0	0	0	0	0	0	1	1	Bacteria	Proteobacteria	Alphaproteobacteria	Rhodobacterales	Rhodobacteraceae	Rhodobacteraceae_unclassified
otu406	0	0	0	0	0	0	0	1	1	Bacteria	Bacteroidetes	Flavobacteriia	Flavobacteriales	Flavobacteriaceae	Aquibacter
otu407	0	0	0	0	0	0	0	1	1	Bacteria	Parcubacteria	Parcubacteria_unclassified	Parcubacteria_unclassified	Parcubacteria_unclassified	Parcubacteria_unclassified
otu408	0	0	0	0	0	1	0	0	1	Bacteria	Proteobacteria	Gammaproteobacteria	Cellvibrionales	Cellvibrionaceae	Cellvibrionaceae_unclassified
otu409	0	0	1	0	0	0	0	0	1	Bacteria	Actinobacteria	Actinobacteria	Corynebacteriales	Nocardiaceae	Rhodococcus
otu411	0	0	0	0	0	0	0	1	1	Bacteria	Proteobacteria	Alphaproteobacteria	Rhodospirillales	Rhodospirillaceae	Defluviicoccus
otu413	0	0	0	0	0	0	0	1	1	Bacteria	Planctomycetes	Phycisphaerae	Phycisphaerales	Phycisphaeraceae	Urania-1B-19_marine_sediment_group
otu415	0	0	0	0	0	0	0	1	1	Bacteria	Proteobacteria	Deltaproteobacteria	Sh765B-TzT-29	Sh765B-TzT-29_unclassified	Sh765B-TzT-29_unclassified
otu416	0	0	0	0	1	0	0	0	1	Bacteria	Proteobacteria	Alphaproteobacteria	Rhodobacterales	Rhodobacteraceae	Rhodobacteraceae_unclassified
otu422	0	0	0	0	0	0	0	1	1	Bacteria	Proteobacteria	Alphaproteobacteria	Rhodospirillales	Rhodospirillaceae	Rhodospirillaceae_unclassified
otu424	0	0	0	1	0	0	0	0	1	Bacteria	Proteobacteria	Alphaproteobacteria	Rhodobacterales	Rhodobacteraceae	Planktotalea
otu425	0	0	0	0	0	0	0	1	1	Bacteria	Chloroflexi	S085	S085_unclassified	S085_unclassified	S085_unclassified
otu428	0	0	0	0	1	0	0	0	1	Bacteria	Proteobacteria	Gammaproteobacteria	Oceanospirillales	Alcanivoracaceae	Alcanivorax
otu430	0	0	0	0	1	0	0	0	1	Bacteria	Proteobacteria	Gammaproteobacteria	Oceanospirillales	SAR86_clade	SAR86_clade_unclassified
otu431	0	0	0	0	0	1	0	0	1	Bacteria	Proteobacteria	Epsilonproteobacteria	Campylobacterales	Campylobacteraceae	Arcobacter
otu433	0	0	0	0	0	1	0	0	1	Bacteria	Proteobacteria	Gammaproteobacteria	Order_Incertae_Sedis	Family_Incertae_Sedis	Marinicella
otu436	0	0	0	0	0	0	0	1	1	Bacteria	Proteobacteria	Alphaproteobacteria	Rhodobacterales	Rhodobacteraceae	Rhodobacteraceae_unclassified
otu437	0	0	0	0	0	0	0	1	1	Bacteria	Chloroflexi	S085	S085_unclassified	S085_unclassified	S085_unclassified
otu438	0	0	0	0	1	0	0	0	1	Bacteria	Bacteroidetes	Flavobacteriia	Flavobacteriales	NS9_marine_group	NS9_marine_group_unclassified
otu440	0	0	0	0	0	1	0	0	1	Bacteria	Proteobacteria	Deltaproteobacteria	Bdellovibrionales	Bacteriovoracaceae	Peredibacter
otu442	0	0	0	0	0	0	0	1	1	Bacteria	Proteobacteria	Gammaproteobacteria	Oceanospirillales	OM182_clade	OM182_clade_unclassified
otu444	0	0	0	0	0	0	0	1	1	Bacteria	Proteobacteria	Gammaproteobacteria	Xanthomonadales	JTB255_marine_benthic_group	JTB255_marine_benthic_group_unclassified
otu445	0	0	0	0	0	0	0	1	1	Bacteria	Proteobacteria	Deltaproteobacteria	Sh765B-TzT-29	Sh765B-TzT-29_unclassified	Sh765B-TzT-29_unclassified
otu455	0	0	0	0	0	0	0	1	1	Bacteria	Proteobacteria	Gammaproteobacteria	Chromatiales	Chromatiaceae	Nitrosococcus
otu457	0	0	0	0	0	1	0	0	1	Bacteria	Bacteroidetes	Flavobacteriia	Flavobacteriales	Cryomorphaceae	Owenweeksia
otu459	0	0	0	0	0	0	0	1	1	Bacteria	Bacteroidetes	Cytophagia	Order_II	Rhodothermaceae	Rhodothermaceae_unclassified
otu460	0	0	0	0	0	0	0	1	1	Bacteria	Proteobacteria	Deltaproteobacteria	Sh765B-TzT-29	Sh765B-TzT-29_unclassified	Sh765B-TzT-29_unclassified
otu461	0	0	0	0	0	0	0	1	1	Bacteria	Proteobacteria	Gammaproteobacteria	Xanthomonadales	JTB255_marine_benthic_group	JTB255_marine_benthic_group_unclassified
otu462	0	0	0	0	0	0	1	0	1	Bacteria	Verrucomicrobia	Verrucomicrobiae	Verrucomicrobiales	Rubritaleaceae	Rubritalea
otu463	0	0	0	0	0	1	0	0	1	Bacteria	Proteobacteria	Alphaproteobacteria	Rhodobacterales	Rhodobacteraceae	Rhodobacteraceae_unclassified
otu467	0	0	0	0	0	0	0	1	1	Bacteria	Proteobacteria	Alphaproteobacteria	Rhizobiales	Rhodobiaceae	Rhodobiaceae_unclassified
otu468	0	0	0	0	0	0	0	1	1	Bacteria	Actinobacteria	Acidimicrobiia	Acidimicrobiales	OM1_clade	OM1_clade_unclassified
otu471	0	0	0	0	0	0	0	1	1	Bacteria	Proteobacteria	Alphaproteobacteria	Rhodospirillales	Rhodospirillaceae	Rhodospirillaceae_unclassified
otu472	0	0	0	0	0	0	0	1	1	Bacteria	Proteobacteria	Gammaproteobacteria	E01-9C-26_marine_group	E01-9C-26_marine_group_unclassified	E01-9C-26_marine_group_unclassified
otu475	0	0	0	0	0	0	0	1	1	Bacteria	Gemmatimonadetes	Gemmatimonadetes	BD2-11_terrestrial_group	BD2-11_terrestrial_group_unclassified	BD2-11_terrestrial_group_unclassified
otu476	0	0	0	0	1	0	0	0	1	Bacteria	Proteobacteria	Alphaproteobacteria	Rhodobacterales	Rhodobacteraceae	Rhodobacteraceae_unclassified
otu477	0	0	0	0	1	0	0	0	1	Bacteria	Bacteroidetes	Flavobacteriia	Flavobacteriales	Cryomorphaceae	Owenweeksia
otu478	0	0	0	0	1	0	0	0	1	Bacteria	Bacteroidetes	Flavobacteriia	Flavobacteriales	NS9_marine_group	NS9_marine_group_unclassified
otu482	0	0	0	0	0	0	0	1	1	Bacteria	Chloroflexi	Ardenticatenia	Ardenticatenia_unclassified	Ardenticatenia_unclassified	Ardenticatenia_unclassified
otu483	0	0	0	0	0	1	0	0	1	Bacteria	Proteobacteria	Gammaproteobacteria	Alteromonadales	Colwelliaceae	Colwellia
otu487	0	0	0	0	0	0	0	1	1	Bacteria	Proteobacteria	Gammaproteobacteria	BD7-8_marine_group	BD7-8_marine_group_unclassified	BD7-8_marine_group_unclassified
otu489	0	0	0	0	0	1	0	0	1	Bacteria	Gracilibacteria	Gracilibacteria_unclassified	Gracilibacteria_unclassified	Gracilibacteria_unclassified	Gracilibacteria_unclassified
otu494	0	0	0	0	0	0	0	1	1	Bacteria	Chloroflexi	SAR202_clade	SAR202_clade_unclassified	SAR202_clade_unclassified	SAR202_clade_unclassified
otu499	0	0	0	0	0	0	0	1	1	Bacteria	Acidobacteria	Acidobacteria	Subgroup_17	Subgroup_17_unclassified	Subgroup_17_unclassified
otu500	0	0	0	0	0	0	0	1	1	Bacteria	Gemmatimonadetes	Gemmatimonadetes	BD2-11_terrestrial_group	BD2-11_terrestrial_group_unclassified	BD2-11_terrestrial_group_unclassified
otu501	0	0	0	0	0	0	0	1	1	Bacteria	Planctomycetes	OM190	OM190_unclassified	OM190_unclassified	OM190_unclassified
otu502	0	0	0	0	1	0	0	0	1	Bacteria	Bacteroidetes	Flavobacteriia	Flavobacteriales	NS9_marine_group	NS9_marine_group_unclassified
otu503	0	0	0	0	0	0	0	1	1	Bacteria	Proteobacteria	Gammaproteobacteria	Xanthomonadales	JTB255_marine_benthic_group	JTB255_marine_benthic_group_unclassified
otu504	0	0	0	0	0	0	0	1	1	Bacteria	Bacteroidetes	Flavobacteriia	Flavobacteriales	Flavobacteriaceae	Aquibacter
otu506	0	0	1	0	0	0	0	0	1	Bacteria	Bacteroidetes	Flavobacteriia	Flavobacteriales	Flavobacteriaceae	NS3a_marine_group
otu507	0	0	0	0	0	0	0	1	1	Bacteria	Gemmatimonadetes	Gemmatimonadetes	BD2-11_terrestrial_group	BD2-11_terrestrial_group_unclassified	BD2-11_terrestrial_group_unclassified
otu510	0	0	0	0	0	0	0	1	1	Bacteria	Chloroflexi	SAR202_clade	SAR202_clade_unclassified	SAR202_clade_unclassified	SAR202_clade_unclassified
otu512	0	0	0	0	1	0	0	0	1	Bacteria	Proteobacteria	Alphaproteobacteria	Caulobacterales	Hyphomonadaceae	Hyphomonas
otu513	0	0	0	0	1	0	0	0	1	Bacteria	Bacteroidetes	Flavobacteriia	Flavobacteriales	NS9_marine_group	NS9_marine_group_unclassified
otu514	0	0	0	0	1	0	0	0	1	Bacteria	Proteobacteria	Alphaproteobacteria	Rhodobacterales	Rhodobacteraceae	Sulfitobacter
otu516	0	0	0	0	0	0	0	1	1	Bacteria	Proteobacteria	Alphaproteobacteria	Rhodospirillales	Rhodospirillaceae	Rhodospirillaceae_unclassified
otu517	0	0	0	0	0	0	0	1	1	Bacteria	Proteobacteria	Deltaproteobacteria	SAR324_clade(Marine_group_B)	SAR324_clade(Marine_group_B)_unclassified	SAR324_clade(Marine_group_B)_unclassified
otu518	0	0	0	0	0	0	0	1	1	Bacteria	Proteobacteria	Deltaproteobacteria	SAR324_clade(Marine_group_B)	SAR324_clade(Marine_group_B)_unclassified	SAR324_clade(Marine_group_B)_unclassified
otu522	0	0	0	0	1	0	0	0	1	Bacteria	Proteobacteria	Alphaproteobacteria	Rhodobacterales	Rhodobacteraceae	Sulfitobacter
otu523	0	0	0	0	1	0	0	0	1	Bacteria	Bacteroidetes	Flavobacteriia	Flavobacteriales	NS9_marine_group	NS9_marine_group_unclassified
otu524	0	0	0	0	1	0	0	0	1	Bacteria	Proteobacteria	Alphaproteobacteria	Rhodobacterales	Rhodobacteraceae	Celeribacter
otu528	0	0	0	0	0	0	0	1	1	Bacteria	Proteobacteria	Gammaproteobacteria	KI89A_clade	KI89A_clade_unclassified	KI89A_clade_unclassified
otu529	0	0	0	0	0	0	0	1	1	Bacteria	Chloroflexi	SAR202_clade	SAR202_clade_unclassified	SAR202_clade_unclassified	SAR202_clade_unclassified
otu530	0	0	0	0	0	0	0	1	1	Bacteria	Proteobacteria	Gammaproteobacteria	E01-9C-26_marine_group	E01-9C-26_marine_group_unclassified	E01-9C-26_marine_group_unclassified
otu531	0	0	0	0	0	0	0	1	1	Bacteria	Proteobacteria	Gammaproteobacteria	KI89A_clade	KI89A_clade_unclassified	KI89A_clade_unclassified
otu532	0	0	0	0	0	1	0	0	1	Bacteria	Proteobacteria	Gammaproteobacteria	Oceanospirillales	Oceanospirillaceae	Neptunomonas
otu533	0	0	0	0	0	0	0	1	1	Bacteria	Verrucomicrobia	Verrucomicrobiae	Verrucomicrobiales	DEV007	DEV007_unclassified
otu534	0	0	0	0	0	0	0	1	1	Bacteria	Proteobacteria	Alphaproteobacteria	Rhodospirillales	Rhodospirillaceae	Defluviicoccus
otu535	0	0	0	0	0	0	0	1	1	Bacteria	Bacteroidetes	Cytophagia	Cytophagales	Cytophagales_unclassified	Cytophagales_unclassified
otu536	0	0	0	0	0	1	0	0	1	Bacteria	Proteobacteria	Gammaproteobacteria	Alteromonadales	Shewanellaceae	Shewanellaceae_unclassified
otu537	0	0	0	0	0	0	0	1	1	Bacteria	Chloroflexi	TK10	TK10_unclassified	TK10_unclassified	TK10_unclassified
otu539	0	0	0	0	0	0	0	1	1	Bacteria	Proteobacteria	Gammaproteobacteria	Oceanospirillales	Oceanospirillaceae	Pseudospirillum
otu540	0	0	0	0	1	0	0	0	1	Bacteria	Proteobacteria	Gammaproteobacteria	Pseudomonadales	Pseudomonadaceae	Pseudomonas
otu543	0	0	0	0	0	0	0	1	1	Bacteria	Bacteroidetes	Sphingobacteriia	Sphingobacteriales	Chitinophagaceae	Chitinophagaceae_unclassified
otu544	0	0	0	0	1	0	0	0	1	Bacteria	Proteobacteria	Gammaproteobacteria	Oceanospirillales	SAR86_clade	SAR86_clade_unclassified
otu545	0	0	0	1	0	0	0	0	1	Bacteria	Proteobacteria	Alphaproteobacteria	Rhodobacterales	Rhodobacteraceae	Sulfitobacter
otu546	0	0	0	0	0	0	0	1	1	Bacteria	Proteobacteria	Alphaproteobacteria	Rhodospirillales	Rhodospirillaceae	Rhodospirillaceae_unclassified
otu547	0	0	0	0	0	0	0	1	1	Bacteria	Proteobacteria	Alphaproteobacteria	Rhodospirillales	Rhodospirillaceae	Rhodospirillaceae_unclassified
otu548	0	0	0	0	0	0	0	1	1	Bacteria	Proteobacteria	Gammaproteobacteria	Order_Incertae_Sedis	Family_Incertae_Sedis	Marinicella
otu549	0	0	0	0	0	0	0	1	1	Bacteria	TA06	TA06_unclassified	TA06_unclassified	TA06_unclassified	TA06_unclassified
otu550	0	0	0	0	0	1	0	0	1	Bacteria	Bacteroidetes	Flavobacteriia	Flavobacteriales	Flavobacteriaceae	Flavobacteriaceae_unclassified
otu551	0	0	0	1	0	0	0	0	1	Bacteria	Proteobacteria	Alphaproteobacteria	DB1-14	DB1-14_unclassified	DB1-14_unclassified
otu557	0	0	0	1	0	0	0	0	1	Bacteria	Proteobacteria	Gammaproteobacteria	Cellvibrionales	Cellvibrionales_unclassified	Cellvibrionales_unclassified
otu558	0	0	0	0	1	0	0	0	1	Bacteria	Proteobacteria	Gammaproteobacteria	Oceanospirillales	OM182_clade	OM182_clade_unclassified
otu560	0	0	0	0	0	0	0	1	1	Bacteria	Proteobacteria	Alphaproteobacteria	Rhodospirillales	Rhodospirillaceae	Defluviicoccus
otu561	0	0	0	0	0	0	0	1	1	Bacteria	Gemmatimonadetes	Gemmatimonadetes	Gemmatimonadales	Gemmatimonadaceae	Gemmatimonadaceae_unclassified
otu562	0	0	0	0	0	0	0	1	1	Bacteria	Proteobacteria	Deltaproteobacteria	Sh765B-TzT-29	Sh765B-TzT-29_unclassified	Sh765B-TzT-29_unclassified
otu565	0	0	0	0	0	0	0	1	1	Bacteria	Proteobacteria	Alphaproteobacteria	Rhizobiales	KF-JG30-B3	KF-JG30-B3_unclassified
otu566	0	0	0	0	0	0	0	1	1	Bacteria	Chloroflexi	SAR202_clade	SAR202_clade_unclassified	SAR202_clade_unclassified	SAR202_clade_unclassified
otu567	0	0	0	0	0	0	0	1	1	Bacteria	Proteobacteria	Gammaproteobacteria	Alteromonadales	Shewanellaceae	Shewanellaceae_unclassified
otu572	0	0	0	0	0	0	0	1	1	Bacteria	Proteobacteria	Alphaproteobacteria	Rhodospirillales	Rhodospirillaceae	Rhodospirillaceae_unclassified
otu573	0	0	0	0	0	0	0	1	1	Bacteria	Gemmatimonadetes	Gemmatimonadetes	PAUC43f_marine_benthic_group	PAUC43f_marine_benthic_group_unclassified	PAUC43f_marine_benthic_group_unclassified
otu575	0	0	0	0	0	0	0	1	1	Bacteria	Deferribacteres	Deferribacteres_Incertae_Sedis	Unknown_Order	Unknown_Family	Caldithrix
otu576	0	0	0	0	0	0	0	1	1	Bacteria	Proteobacteria	Deltaproteobacteria	Sh765B-TzT-29	Sh765B-TzT-29_unclassified	Sh765B-TzT-29_unclassified
otu577	0	0	0	0	1	0	0	0	1	Bacteria	Proteobacteria	Deltaproteobacteria	SAR324_clade(Marine_group_B)	SAR324_clade(Marine_group_B)_unclassified	SAR324_clade(Marine_group_B)_unclassified
otu580	0	0	0	0	0	0	0	1	1	Bacteria	Proteobacteria	Gammaproteobacteria	Cellvibrionales	Halieaceae	Halioglobus
otu583	0	0	0	0	1	0	0	0	1	Bacteria	Bacteroidetes	Flavobacteriia	Flavobacteriales	Flavobacteriaceae	NS5_marine_group
otu585	0	0	0	0	0	0	0	1	1	Bacteria	Proteobacteria	Deltaproteobacteria	Desulfobacterales	Nitrospinaceae	Nitrospina
otu586	0	0	0	0	0	0	0	1	1	Bacteria	Proteobacteria	Alphaproteobacteria	Rhodobacterales	Rhodobacteraceae	Rhodobacteraceae_unclassified
otu590	0	0	0	0	0	0	0	1	1	Bacteria	Proteobacteria	Deltaproteobacteria	Sh765B-TzT-29	Sh765B-TzT-29_unclassified	Sh765B-TzT-29_unclassified
otu591	0	0	0	0	0	0	0	1	1	Bacteria	Chloroflexi	SAR202_clade	SAR202_clade_unclassified	SAR202_clade_unclassified	SAR202_clade_unclassified
otu592	0	0	0	0	0	0	0	1	1	Bacteria	Proteobacteria	Gammaproteobacteria	BD7-8_marine_group	BD7-8_marine_group_unclassified	BD7-8_marine_group_unclassified
otu595	0	0	0	0	0	0	0	1	1	Bacteria	Proteobacteria	Gammaproteobacteria	Oceanospirillales	Oceanospirillaceae	Pseudospirillum
otu598	0	0	0	0	0	0	0	1	1	Bacteria	Proteobacteria	Gammaproteobacteria	Xanthomonadales	JTB255_marine_benthic_group	JTB255_marine_benthic_group_unclassified
otu601	0	0	0	0	0	0	0	1	1	Bacteria	Proteobacteria	Alphaproteobacteria	Rhodospirillales	Rhodospirillales_unclassified	Rhodospirillales_unclassified
otu602	0	0	0	0	1	0	0	0	1	Bacteria	Proteobacteria	Alphaproteobacteria	Rickettsiales	Rickettsiales_unclassified	Rickettsiales_unclassified
otu604	0	0	0	0	0	0	0	1	1	Bacteria	Proteobacteria	Gammaproteobacteria	Alteromonadales	Colwelliaceae	Colwellia
otu605	0	0	0	0	0	1	0	0	1	Bacteria	Proteobacteria	Gammaproteobacteria	Alteromonadales	Colwelliaceae	Colwelliaceae_unclassified
otu607	0	0	0	0	0	1	0	0	1	Bacteria	Bacteroidetes	Flavobacteriia	Flavobacteriales	Cryomorphaceae	Crocinitomix
otu608	0	0	0	0	0	0	0	1	1	Bacteria	Proteobacteria	Gammaproteobacteria	KI89A_clade	KI89A_clade_unclassified	KI89A_clade_unclassified
otu610	0	0	0	0	0	0	0	1	1	Bacteria	Verrucomicrobia	Opitutae	Opitutae_unclassified	Opitutae_unclassified	Opitutae_unclassified
otu611	0	1	0	0	0	0	0	0	1	Bacteria	Proteobacteria	Gammaproteobacteria	Oceanospirillales	Oceanospirillaceae	Pseudospirillum
otu612	0	0	0	0	0	1	0	0	1	Bacteria	Bacteroidetes	Flavobacteriia	Flavobacteriales	Flavobacteriaceae	Wenyingzhuangia
otu614	0	0	0	0	0	0	0	1	1	Bacteria	Chloroflexi	TK10	TK10_unclassified	TK10_unclassified	TK10_unclassified
otu615	1	0	0	0	0	0	0	0	1	Bacteria	Actinobacteria	Actinobacteria	Micrococcales	Microbacteriaceae	Microbacterium
otu616	0	0	0	0	0	0	0	1	1	Bacteria	Proteobacteria	Gammaproteobacteria	Order_Incertae_Sedis	Family_Incertae_Sedis	Marinicella
otu620	0	0	0	0	1	0	0	0	1	Bacteria	Bacteroidetes	Flavobacteriia	Flavobacteriales	Flavobacteriaceae	NS4_marine_group
otu621	0	0	0	0	0	0	0	1	1	Bacteria	Proteobacteria	Gammaproteobacteria	Xanthomonadales	Xanthomonadaceae	Xanthomonadaceae_unclassified
otu622	0	0	0	0	0	1	0	0	1	Bacteria	Proteobacteria	Gammaproteobacteria	Alteromonadales	Colwelliaceae	Colwellia
otu623	0	0	0	0	0	0	0	1	1	Bacteria	Bacteroidetes	Cytophagia	Cytophagales	Cytophagales_unclassified	Cytophagales_unclassified
otu624	0	0	0	0	0	0	0	1	1	Bacteria	Planctomycetes	Phycisphaerae	C86	C86_unclassified	C86_unclassified
otu625	0	0	0	0	0	0	0	1	1	Bacteria	Planctomycetes	Phycisphaerae	Phycisphaerales	Phycisphaeraceae	Urania-1B-19_marine_sediment_group
otu626	0	0	0	0	0	0	0	1	1	Bacteria	Proteobacteria	Deltaproteobacteria	Sh765B-TzT-29	Sh765B-TzT-29_unclassified	Sh765B-TzT-29_unclassified
otu627	0	0	0	0	0	1	0	0	1	Bacteria	Proteobacteria	Deltaproteobacteria	Bdellovibrionales	Bacteriovoracaceae	Halobacteriovorax
otu628	0	0	0	0	0	0	0	1	1	Bacteria	Proteobacteria	Deltaproteobacteria	Sh765B-TzT-29	Sh765B-TzT-29_unclassified	Sh765B-TzT-29_unclassified
otu629	0	0	0	0	0	1	0	0	1	Bacteria	Proteobacteria	Gammaproteobacteria	Cellvibrionales	Spongiibacteraceae	BD1-7_clade
otu630	0	0	0	0	0	0	0	1	1	Bacteria	Bacteroidetes	Cytophagia	Cytophagales	Flammeovirgaceae	Flammeovirgaceae_unclassified
otu632	0	0	1	0	0	0	0	0	1	Bacteria	Proteobacteria	Gammaproteobacteria	Cellvibrionales	Porticoccaceae	SAR92_clade
otu633	0	0	0	0	0	0	0	1	1	Bacteria	Acidobacteria	Subgroup_26	Subgroup_26_unclassified	Subgroup_26_unclassified	Subgroup_26_unclassified
otu634	0	0	0	0	0	0	0	1	1	Bacteria	Parcubacteria	Parcubacteria_unclassified	Parcubacteria_unclassified	Parcubacteria_unclassified	Parcubacteria_unclassified
otu635	0	0	0	0	0	0	0	1	1	Bacteria	Proteobacteria	Betaproteobacteria	Nitrosomonadales	Nitrosomonadaceae	Nitrosomonas
otu636	0	0	0	0	0	0	0	1	1	Bacteria	Proteobacteria	Deltaproteobacteria	Sh765B-TzT-29	Sh765B-TzT-29_unclassified	Sh765B-TzT-29_unclassified
otu637	0	0	0	0	1	0	0	0	1	Bacteria	Proteobacteria	Alphaproteobacteria	Rhodobacterales	Rhodobacteraceae	Rhodobacteraceae_unclassified
otu639	0	0	0	0	0	0	0	1	1	Bacteria	Proteobacteria	Deltaproteobacteria	Myxococcales	Sandaracinaceae	Sandaracinaceae_unclassified
otu641	0	0	0	0	0	0	0	1	1	Bacteria	Proteobacteria	Deltaproteobacteria	Sh765B-TzT-29	Sh765B-TzT-29_unclassified	Sh765B-TzT-29_unclassified
otu642	0	0	0	0	0	0	1	0	1	Bacteria	Proteobacteria	Alphaproteobacteria	Rickettsiales	Rickettsiaceae	Rickettsiaceae_unclassified
otu644	0	0	0	0	0	0	0	1	1	Bacteria	Proteobacteria	Alphaproteobacteria	Rhizobiales	Phyllobacteriaceae	Cohaesibacter
otu645	0	0	0	0	0	0	0	1	1	Bacteria	Bacteroidetes	Cytophagia	Cytophagales	Flammeovirgaceae	Flammeovirgaceae_unclassified
otu649	0	0	0	0	0	0	0	1	1	Bacteria	Proteobacteria	Gammaproteobacteria	Gammaproteobacteria_unclassified	Gammaproteobacteria_unclassified	Gammaproteobacteria_unclassified
otu653	0	0	0	0	0	1	0	0	1	Bacteria	Proteobacteria	Alphaproteobacteria	Sneathiellales	Sneathiellaceae	Sneathiella
otu654	0	0	0	0	0	0	0	1	1	Bacteria	Chloroflexi	SAR202_clade	SAR202_clade_unclassified	SAR202_clade_unclassified	SAR202_clade_unclassified
otu656	0	0	0	0	1	0	0	0	1	Bacteria	Proteobacteria	Gammaproteobacteria	Cellvibrionales	Porticoccaceae	Porticoccus
otu657	0	0	0	0	0	0	0	1	1	Bacteria	Proteobacteria	Alphaproteobacteria	Rhizobiales	Phyllobacteriaceae	Cohaesibacter
otu658	0	0	0	0	1	0	0	0	1	Bacteria	Proteobacteria	Alphaproteobacteria	Rhodobacterales	Rhodobacteraceae	Sulfitobacter
otu659	1	0	0	0	0	0	0	0	1	Bacteria	Bacteroidetes	Flavobacteriia	Flavobacteriales	Flavobacteriaceae	Flavobacterium
otu661	0	0	0	0	1	0	0	0	1	Bacteria	Proteobacteria	AEGEAN-245	AEGEAN-245_unclassified	AEGEAN-245_unclassified	AEGEAN-245_unclassified
otu662	0	0	0	0	0	0	0	1	1	Bacteria	Proteobacteria	Gammaproteobacteria	BD7-8_marine_group	BD7-8_marine_group_unclassified	BD7-8_marine_group_unclassified
otu663	0	0	0	0	0	0	0	1	1	Bacteria	Proteobacteria	Alphaproteobacteria	Rhodospirillales	Rhodospirillaceae	Rhodospirillaceae_unclassified
otu667	0	0	0	0	0	0	0	1	1	Bacteria	Nitrospirae	Nitrospira	Nitrospirales	Nitrospiraceae	Nitrospira
otu669	0	0	0	0	0	0	0	1	1	Bacteria	Proteobacteria	Alphaproteobacteria	Rhizobiales	Hyphomicrobiaceae	Hyphomicrobiaceae_unclassified
otu670	0	0	0	0	0	0	0	1	1	Bacteria	Proteobacteria	Gammaproteobacteria	Oceanospirillales	Alcanivoracaceae	Kangiella
otu671	0	0	0	0	0	0	0	1	1	Bacteria	Planctomycetes	Planctomycetacia	Planctomycetales	Planctomycetaceae	Pir4_lineage
otu672	0	0	0	0	1	0	0	0	1	Bacteria	Proteobacteria	Gammaproteobacteria	Gammaproteobacteria_unclassified	Gammaproteobacteria_unclassified	Gammaproteobacteria_unclassified
otu673	0	0	0	0	0	0	0	1	1	Bacteria	Planctomycetes	Phycisphaerae	Phycisphaerales	Phycisphaeraceae	Urania-1B-19_marine_sediment_group
otu674	0	0	0	0	0	0	0	1	1	Bacteria	Proteobacteria	Gammaproteobacteria	Oceanospirillales	Oceanospirillaceae	Pseudospirillum
otu676	0	0	0	0	0	0	0	1	1	Bacteria	Proteobacteria	Deltaproteobacteria	Sh765B-TzT-29	Sh765B-TzT-29_unclassified	Sh765B-TzT-29_unclassified
otu677	0	0	0	0	0	0	0	1	1	Bacteria	Proteobacteria	Alphaproteobacteria	S26-47	S26-47_unclassified	S26-47_unclassified
otu681	0	0	0	0	0	0	0	1	1	Bacteria	Proteobacteria	Deltaproteobacteria	Desulfobacterales	Nitrospinaceae	Nitrospina
otu683	0	0	0	0	0	0	0	1	1	Bacteria	Chloroflexi	Anaerolineae	Anaerolineales	Anaerolineaceae	Anaerolineaceae_unclassified
otu686	0	0	0	0	0	0	0	1	1	Bacteria	Proteobacteria	Deltaproteobacteria	Sh765B-TzT-29	Sh765B-TzT-29_unclassified	Sh765B-TzT-29_unclassified
otu687	0	0	0	0	1	0	0	0	1	Bacteria	Proteobacteria	Gammaproteobacteria	Oceanospirillales	Alcanivoracaceae	Alcanivorax
otu688	0	0	0	0	0	0	0	1	1	Bacteria	Actinobacteria	Acidimicrobiia	Acidimicrobiales	OM1_clade	OM1_clade_unclassified
otu690	0	0	0	0	0	0	0	1	1	Bacteria	Proteobacteria	Deltaproteobacteria	Sh765B-TzT-29	Sh765B-TzT-29_unclassified	Sh765B-TzT-29_unclassified
otu691	0	0	0	0	0	0	0	1	1	Bacteria	Bacteroidetes	Flavobacteriia	Flavobacteriales	Flavobacteriaceae	Ulvibacter
otu692	0	0	0	0	0	0	0	1	1	Bacteria	Proteobacteria	Deltaproteobacteria	SAR324_clade(Marine_group_B)	SAR324_clade(Marine_group_B)_unclassified	SAR324_clade(Marine_group_B)_unclassified
otu697	0	0	0	0	0	0	0	1	1	Bacteria	Proteobacteria	Alphaproteobacteria	Rhodospirillales	Rhodospirillales_unclassified	Rhodospirillales_unclassified
otu699	0	0	0	0	0	0	0	1	1	Bacteria	Proteobacteria	Gammaproteobacteria	Cellvibrionales	Halieaceae	Halieaceae_unclassified
otu700	0	0	0	0	1	0	0	0	1	Bacteria	Actinobacteria	Actinobacteria	Micrococcales	Microbacteriaceae	ML602J-51
otu701	0	0	0	0	0	0	0	1	1	Bacteria	Proteobacteria	Gammaproteobacteria	KI89A_clade	KI89A_clade_unclassified	KI89A_clade_unclassified
otu703	0	0	0	0	0	0	0	1	1	Bacteria	Planctomycetes	Phycisphaerae	Phycisphaerales	Phycisphaeraceae	Urania-1B-19_marine_sediment_group
otu704	0	0	0	0	0	0	0	1	1	Bacteria	Bacteroidetes	Flavobacteriia	Flavobacteriales	Flavobacteriaceae	Aquibacter
otu705	0	0	0	0	0	0	0	1	1	Bacteria	Proteobacteria	Deltaproteobacteria	Sh765B-TzT-29	Sh765B-TzT-29_unclassified	Sh765B-TzT-29_unclassified
otu707	0	0	0	0	0	0	0	1	1	Bacteria	Proteobacteria	Deltaproteobacteria	Sh765B-TzT-29	Sh765B-TzT-29_unclassified	Sh765B-TzT-29_unclassified
otu709	0	0	0	0	0	0	0	1	1	Bacteria	Proteobacteria	Deltaproteobacteria	Sh765B-TzT-29	Sh765B-TzT-29_unclassified	Sh765B-TzT-29_unclassified
otu710	0	0	0	0	0	0	0	1	1	Bacteria	Acidobacteria	Subgroup_22	Subgroup_22_unclassified	Subgroup_22_unclassified	Subgroup_22_unclassified
otu711	0	0	0	0	0	0	0	1	1	Bacteria	Planctomycetes	Phycisphaerae	Phycisphaerales	Phycisphaeraceae	Urania-1B-19_marine_sediment_group
otu712	0	0	0	0	0	0	0	1	1	Bacteria	Proteobacteria	Gammaproteobacteria	Xanthomonadales	JTB255_marine_benthic_group	JTB255_marine_benthic_group_unclassified
otu713	0	0	0	0	0	0	0	1	1	Bacteria	Proteobacteria	Alphaproteobacteria	Rhodospirillales	Rhodospirillaceae	Rhodospirillaceae_unclassified
otu714	0	0	0	0	0	0	0	1	1	Bacteria	Latescibacteria	Latescibacteria_unclassified	Latescibacteria_unclassified	Latescibacteria_unclassified	Latescibacteria_unclassified
otu715	0	0	0	0	0	0	0	1	1	Bacteria	Proteobacteria	Gammaproteobacteria	Order_Incertae_Sedis	Family_Incertae_Sedis	Marinicella
otu716	0	0	0	0	0	0	0	1	1	Bacteria	Proteobacteria	Deltaproteobacteria	Sh765B-TzT-29	Sh765B-TzT-29_unclassified	Sh765B-TzT-29_unclassified
otu717	0	0	0	0	0	1	0	0	1	Bacteria	Proteobacteria	Epsilonproteobacteria	Campylobacterales	Campylobacteraceae	Arcobacter
otu718	0	0	0	0	0	0	0	1	1	Bacteria	Proteobacteria	Deltaproteobacteria	Sh765B-TzT-29	Sh765B-TzT-29_unclassified	Sh765B-TzT-29_unclassified
otu719	0	0	0	0	0	0	0	1	1	Bacteria	Chlorobi	Ignavibacteria	Ignavibacteriales	PHOS-HE36	PHOS-HE36_unclassified
otu720	0	0	0	0	0	0	0	1	1	Bacteria	Proteobacteria	Alphaproteobacteria	Rhodospirillales	Rhodospirillaceae	Rhodospirillaceae_unclassified
otu723	0	0	0	0	0	0	0	1	1	Bacteria	Gemmatimonadetes	Gemmatimonadetes	BD2-11_terrestrial_group	BD2-11_terrestrial_group_unclassified	BD2-11_terrestrial_group_unclassified
otu724	0	0	0	0	0	0	0	1	1	Bacteria	Chloroflexi	SAR202_clade	SAR202_clade_unclassified	SAR202_clade_unclassified	SAR202_clade_unclassified
otu726	0	0	0	0	0	0	0	1	1	Bacteria	Chloroflexi	SAR202_clade	SAR202_clade_unclassified	SAR202_clade_unclassified	SAR202_clade_unclassified
otu727	0	0	0	0	0	0	0	1	1	Bacteria	Latescibacteria	Latescibacteria_unclassified	Latescibacteria_unclassified	Latescibacteria_unclassified	Latescibacteria_unclassified
otu728	0	0	0	0	0	0	0	1	1	Bacteria	Acidobacteria	Subgroup_22	Subgroup_22_unclassified	Subgroup_22_unclassified	Subgroup_22_unclassified
otu729	0	0	0	0	0	0	0	1	1	Bacteria	Nitrospirae	Nitrospira	Nitrospirales	Nitrospiraceae	Nitrospira
otu730	0	0	0	0	0	0	0	1	1	Bacteria	Acidobacteria	Acidobacteria	Subgroup_21	Subgroup_21_unclassified	Subgroup_21_unclassified
otu731	0	0	0	0	0	0	0	1	1	Bacteria	Proteobacteria	Deltaproteobacteria	Sh765B-TzT-29	Sh765B-TzT-29_unclassified	Sh765B-TzT-29_unclassified
otu732	1	0	0	0	0	0	0	0	1	Bacteria	Proteobacteria	Betaproteobacteria	Burkholderiales	Oxalobacteraceae	Actimicrobium
otu733	0	0	0	0	1	0	0	0	1	Bacteria	Proteobacteria	Gammaproteobacteria	Pseudomonadales	Moraxellaceae	Psychrobacter
otu736	0	0	0	0	0	0	0	1	1	Bacteria	Proteobacteria	JTB23	JTB23_unclassified	JTB23_unclassified	JTB23_unclassified
otu739	0	0	0	0	0	0	0	1	1	Bacteria	Microgenomates	Microgenomates_unclassified	Microgenomates_unclassified	Microgenomates_unclassified	Microgenomates_unclassified
otu741	0	0	0	0	0	0	0	1	1	Bacteria	Planctomycetes	Phycisphaerae	Phycisphaerales	Phycisphaeraceae	Urania-1B-19_marine_sediment_group
otu742	0	0	0	0	0	0	0	1	1	Bacteria	Proteobacteria	Deltaproteobacteria	Desulfobacterales	Nitrospinaceae	Nitrospinaceae_unclassified
otu743	0	0	0	0	1	0	0	0	1	Bacteria	Proteobacteria	Gammaproteobacteria	Oceanospirillales	Litoricolaceae	Litoricola
otu747	0	0	0	0	0	0	0	1	1	Bacteria	Parcubacteria	Parcubacteria_unclassified	Parcubacteria_unclassified	Parcubacteria_unclassified	Parcubacteria_unclassified
otu749	0	0	0	0	0	0	0	1	1	Bacteria	Proteobacteria	Deltaproteobacteria	Desulfobacterales	Nitrospinaceae	Nitrospina
otu751	0	0	0	0	0	0	0	1	1	Bacteria	Proteobacteria	Alphaproteobacteria	Rhodospirillales	Rhodospirillaceae	Rhodospirillaceae_unclassified
otu753	0	0	0	0	0	0	0	1	1	Bacteria	Proteobacteria	Deltaproteobacteria	Desulfobacterales	Nitrospinaceae	Nitrospina
otu754	0	0	0	0	0	1	0	0	1	Bacteria	Proteobacteria	Gammaproteobacteria	Alteromonadales	Colwelliaceae	Colwelliaceae_unclassified
otu755	0	0	0	0	0	1	0	0	1	Bacteria	Bacteroidetes	Cytophagia	Cytophagales	Flammeovirgaceae	Flammeovirgaceae_unclassified
otu760	0	0	0	0	0	0	0	1	1	Bacteria	Gemmatimonadetes	Gemmatimonadetes	BD2-11_terrestrial_group	BD2-11_terrestrial_group_unclassified	BD2-11_terrestrial_group_unclassified
otu761	0	0	0	1	0	0	0	0	1	Bacteria	Proteobacteria	Alphaproteobacteria	Rhodobacterales	Rhodobacteraceae	Marinosulfonomonas
otu763	0	0	0	0	0	0	0	1	1	Bacteria	Planctomycetes	Phycisphaerae	Phycisphaerales	Phycisphaeraceae	Urania-1B-19_marine_sediment_group
otu764	0	0	0	0	0	0	0	1	1	Bacteria	Parcubacteria	Parcubacteria_unclassified	Parcubacteria_unclassified	Parcubacteria_unclassified	Parcubacteria_unclassified
otu769	0	0	0	0	0	0	0	1	1	Bacteria	Proteobacteria	Alphaproteobacteria	Rhodospirillales	Rhodospirillaceae	Rhodospirillaceae_unclassified
otu770	0	0	0	0	0	0	0	1	1	Bacteria	Proteobacteria	Deltaproteobacteria	Desulfobacterales	Nitrospinaceae	Nitrospinaceae_unclassified
otu771	0	0	0	0	0	0	0	1	1	Bacteria	Proteobacteria	Deltaproteobacteria	SAR324_clade(Marine_group_B)	SAR324_clade(Marine_group_B)_unclassified	SAR324_clade(Marine_group_B)_unclassified
otu777	0	0	0	0	1	0	0	0	1	Bacteria	Bacteroidetes	Flavobacteriia	Flavobacteriales	NS7_marine_group	NS7_marine_group_unclassified
otu778	0	0	0	0	0	0	0	1	1	Bacteria	Proteobacteria	Deltaproteobacteria	Desulfobacterales	Nitrospinaceae	Nitrospina
otu779	0	0	0	0	0	0	0	1	1	Bacteria	Proteobacteria	Gammaproteobacteria	Oceanospirillales	Oceanospirillaceae	Pseudospirillum
otu780	0	0	0	0	0	0	0	1	1	Bacteria	Planctomycetes	Phycisphaerae	Phycisphaerales	Phycisphaeraceae	Urania-1B-19_marine_sediment_group
otu785	0	0	0	0	1	0	0	0	1	Bacteria	Proteobacteria	Gammaproteobacteria	Oceanospirillales	SAR86_clade	SAR86_clade_unclassified
otu786	0	0	0	0	0	0	0	1	1	Bacteria	Chloroflexi	SAR202_clade	SAR202_clade_unclassified	SAR202_clade_unclassified	SAR202_clade_unclassified
otu789	0	0	0	0	0	0	0	1	1	Bacteria	Proteobacteria	Deltaproteobacteria	Sh765B-TzT-29	Sh765B-TzT-29_unclassified	Sh765B-TzT-29_unclassified
otu791	0	0	0	0	0	0	0	1	1	Bacteria	Actinobacteria	Acidimicrobiia	Acidimicrobiales	Sva0996_marine_group	Sva0996_marine_group_unclassified
otu793	0	0	0	0	0	0	0	1	1	Bacteria	Actinobacteria	Acidimicrobiia	Acidimicrobiales	OM1_clade	OM1_clade_unclassified
otu794	0	0	0	0	0	0	0	1	1	Bacteria	Proteobacteria	Alphaproteobacteria	Rhodospirillales	Rhodospirillaceae	Rhodospirillaceae_unclassified
otu796	0	0	0	0	0	0	0	1	1	Bacteria	Chloroflexi	SAR202_clade	SAR202_clade_unclassified	SAR202_clade_unclassified	SAR202_clade_unclassified
otu801	0	0	0	0	1	0	0	0	1	Bacteria	Proteobacteria	Alphaproteobacteria	SAR11_clade	Surface_1	Surface_1_unclassified
otu804	0	0	0	0	0	0	0	1	1	Bacteria	Parcubacteria	Parcubacteria_unclassified	Parcubacteria_unclassified	Parcubacteria_unclassified	Parcubacteria_unclassified
otu807	0	0	0	0	0	0	0	1	1	Bacteria	Parcubacteria	Parcubacteria_unclassified	Parcubacteria_unclassified	Parcubacteria_unclassified	Parcubacteria_unclassified
otu808	0	0	0	0	1	0	0	0	1	Bacteria	Proteobacteria	Deltaproteobacteria	SAR324_clade(Marine_group_B)	SAR324_clade(Marine_group_B)_unclassified	SAR324_clade(Marine_group_B)_unclassified
otu812	0	0	0	0	0	0	0	1	1	Bacteria	Gemmatimonadetes	Gemmatimonadetes	BD2-11_terrestrial_group	BD2-11_terrestrial_group_unclassified	BD2-11_terrestrial_group_unclassified
otu813	0	0	0	0	0	0	0	1	1	Bacteria	Proteobacteria	Gammaproteobacteria	Xanthomonadales	Xanthomonadales_unclassified	Xanthomonadales_unclassified
otu814	0	0	0	0	0	0	0	1	1	Bacteria	Acidobacteria	Acidobacteria	Subgroup_21	Subgroup_21_unclassified	Subgroup_21_unclassified
otu816	0	0	0	0	0	1	0	0	1	Bacteria	Proteobacteria	Alphaproteobacteria	Rhodobacterales	Rhodobacteraceae	Marinosulfonomonas
otu821	0	0	0	0	0	0	0	1	1	Bacteria	Proteobacteria	Gammaproteobacteria	Cellvibrionales	Halieaceae	OM60(NOR5)_clade
otu824	0	0	0	0	0	0	0	1	1	Bacteria	Chloroflexi	JG30-KF-CM66	JG30-KF-CM66_unclassified	JG30-KF-CM66_unclassified	JG30-KF-CM66_unclassified
otu825	0	0	0	0	0	0	0	1	1	Bacteria	Acidobacteria	Acidobacteria	Subgroup_21	Subgroup_21_unclassified	Subgroup_21_unclassified
otu828	0	0	0	0	0	0	0	1	1	Bacteria	Proteobacteria	Deltaproteobacteria	GR-WP33-30	GR-WP33-30_unclassified	GR-WP33-30_unclassified
otu830	0	0	0	0	1	0	0	0	1	Bacteria	Bacteroidetes	Flavobacteriia	Flavobacteriales	Flavobacteriaceae	Croceibacter
otu834	0	0	0	0	0	0	0	1	1	Bacteria	Planctomycetes	Phycisphaerae	MSBL9	MSBL9_unclassified	MSBL9_unclassified
otu837	0	0	0	0	0	0	0	1	1	Bacteria	Proteobacteria	Deltaproteobacteria	GR-WP33-30	GR-WP33-30_unclassified	GR-WP33-30_unclassified
otu840	0	0	0	0	0	0	0	1	1	Bacteria	Chloroflexi	JG30-KF-CM66	JG30-KF-CM66_unclassified	JG30-KF-CM66_unclassified	JG30-KF-CM66_unclassified
otu841	0	0	0	0	0	0	0	1	1	Bacteria	Latescibacteria	Latescibacteria_unclassified	Latescibacteria_unclassified	Latescibacteria_unclassified	Latescibacteria_unclassified
otu843	0	0	0	0	0	0	0	1	1	Bacteria	Chloroflexi	SAR202_clade	SAR202_clade_unclassified	SAR202_clade_unclassified	SAR202_clade_unclassified
otu844	0	0	0	0	0	0	0	1	1	Bacteria	Gemmatimonadetes	Gemmatimonadetes	BD2-11_terrestrial_group	BD2-11_terrestrial_group_unclassified	BD2-11_terrestrial_group_unclassified
otu850	0	0	0	0	0	0	0	1	1	Bacteria	Proteobacteria	Gammaproteobacteria	Xanthomonadales	JTB255_marine_benthic_group	JTB255_marine_benthic_group_unclassified
otu852	0	0	0	0	0	0	0	1	1	Bacteria	Acidobacteria	Subgroup_22	Subgroup_22_unclassified	Subgroup_22_unclassified	Subgroup_22_unclassified
otu853	0	0	0	0	0	0	0	1	1	Bacteria	Proteobacteria	Gammaproteobacteria	Order_Incertae_Sedis	Family_Incertae_Sedis	Marinicella
otu855	0	0	0	0	0	0	0	1	1	Bacteria	Proteobacteria	Gammaproteobacteria	Xanthomonadales	Xanthomonadales_unclassified	Xanthomonadales_unclassified
otu856	0	0	0	0	0	0	0	1	1	Bacteria	Firmicutes	Clostridia	Halanaerobiales	64K2	64K2_unclassified
otu862	0	0	0	0	0	0	0	1	1	Bacteria	Proteobacteria	Deltaproteobacteria	Sh765B-TzT-29	Sh765B-TzT-29_unclassified	Sh765B-TzT-29_unclassified
otu863	0	0	0	0	0	0	0	1	1	Bacteria	Proteobacteria	Deltaproteobacteria	Sh765B-TzT-29	Sh765B-TzT-29_unclassified	Sh765B-TzT-29_unclassified
otu866	0	0	0	0	1	0	0	0	1	Bacteria	Proteobacteria	Alphaproteobacteria	OCS116_clade	OCS116_clade_unclassified	OCS116_clade_unclassified
otu867	0	0	0	0	0	0	0	1	1	Bacteria	Proteobacteria	Alphaproteobacteria	Rhodospirillales	Rhodospirillaceae	Defluviicoccus
otu868	0	0	0	0	0	0	0	1	1	Bacteria	Gemmatimonadetes	Gemmatimonadetes	Gemmatimonadales	Gemmatimonadaceae	Gemmatimonadaceae_unclassified
otu871	0	0	0	0	0	0	0	1	1	Bacteria	Proteobacteria	Deltaproteobacteria	Sh765B-TzT-29	Sh765B-TzT-29_unclassified	Sh765B-TzT-29_unclassified
otu872	0	0	0	0	0	0	0	1	1	Bacteria	Proteobacteria	Alphaproteobacteria	Rhodospirillales	Rhodospirillaceae	Rhodospirillaceae_unclassified
otu875	0	0	0	0	1	0	0	0	1	Bacteria	Proteobacteria	Gammaproteobacteria	Oceanospirillales	Oceanospirillaceae	Balneatrix
otu879	0	0	0	0	0	0	0	1	1	Bacteria	Acidobacteria	Acidobacteria	Subgroup_3	PAUC26f	PAUC26f_unclassified
otu880	0	0	0	0	1	0	0	0	1	Bacteria	Bacteroidetes	Flavobacteriia	Flavobacteriales	Flavobacteriales_unclassified	Flavobacteriales_unclassified
otu882	0	0	0	0	1	0	0	0	1	Bacteria	Proteobacteria	Gammaproteobacteria	Oceanospirillales	Oceanospirillales_unclassified	Oceanospirillales_unclassified
otu883	0	0	0	0	0	0	0	1	1	Bacteria	Proteobacteria	Deltaproteobacteria	Sh765B-TzT-29	Sh765B-TzT-29_unclassified	Sh765B-TzT-29_unclassified
otu884	0	0	0	0	0	0	0	1	1	Bacteria	Gemmatimonadetes	Gemmatimonadetes	BD2-11_terrestrial_group	BD2-11_terrestrial_group_unclassified	BD2-11_terrestrial_group_unclassified
otu888	0	0	0	0	0	0	0	1	1	Bacteria	Parcubacteria	Parcubacteria_unclassified	Parcubacteria_unclassified	Parcubacteria_unclassified	Parcubacteria_unclassified
otu890	0	0	0	0	0	0	0	1	1	Bacteria	Proteobacteria	Deltaproteobacteria	SAR324_clade(Marine_group_B)	SAR324_clade(Marine_group_B)_unclassified	SAR324_clade(Marine_group_B)_unclassified
otu892	0	0	0	0	0	0	0	1	1	Bacteria	Proteobacteria	Gammaproteobacteria	Xanthomonadales	Xanthomonadales_unclassified	Xanthomonadales_unclassified
otu893	0	0	0	0	0	0	0	1	1	Bacteria	Proteobacteria	Alphaproteobacteria	Rhodospirillales	Rhodospirillaceae	Defluviicoccus
otu894	0	0	0	0	0	0	0	1	1	Bacteria	Gemmatimonadetes	Gemmatimonadetes	BD2-11_terrestrial_group	BD2-11_terrestrial_group_unclassified	BD2-11_terrestrial_group_unclassified
otu895	0	0	0	0	0	0	0	1	1	Bacteria	Acidobacteria	Holophagae	Subgroup_10	Sva0725	Sva0725_unclassified
otu901	0	0	0	0	0	0	0	1	1	Bacteria	Proteobacteria	Gammaproteobacteria	Order_Incertae_Sedis	Family_Incertae_Sedis	Marinicella
otu903	0	0	0	0	0	0	0	1	1	Bacteria	Proteobacteria	Deltaproteobacteria	SAR324_clade(Marine_group_B)	SAR324_clade(Marine_group_B)_unclassified	SAR324_clade(Marine_group_B)_unclassified
otu910	0	0	0	0	0	0	0	1	1	Bacteria	Planctomycetes	OM190	OM190_unclassified	OM190_unclassified	OM190_unclassified
otu917	0	0	0	0	0	0	0	1	1	Bacteria	Chloroflexi	SAR202_clade	SAR202_clade_unclassified	SAR202_clade_unclassified	SAR202_clade_unclassified
otu919	0	0	0	0	0	0	0	1	1	Bacteria	Proteobacteria	Deltaproteobacteria	Sh765B-TzT-29	Sh765B-TzT-29_unclassified	Sh765B-TzT-29_unclassified
otu920	1	0	0	0	0	0	0	0	1	Bacteria	Actinobacteria	Actinobacteria	Propionibacteriales	Nocardioidaceae	Nocardioides
otu921	0	0	0	0	0	0	0	1	1	Bacteria	Gemmatimonadetes	Gemmatimonadetes	BD2-11_terrestrial_group	BD2-11_terrestrial_group_unclassified	BD2-11_terrestrial_group_unclassified
otu926	0	0	0	0	0	0	0	1	1	Bacteria	Proteobacteria	Gammaproteobacteria	Xanthomonadales	JTB255_marine_benthic_group	JTB255_marine_benthic_group_unclassified
otu927	0	0	0	0	0	0	0	1	1	Bacteria	Gemmatimonadetes	Gemmatimonadetes	BD2-11_terrestrial_group	BD2-11_terrestrial_group_unclassified	BD2-11_terrestrial_group_unclassified
otu933	0	0	0	0	0	0	0	1	1	Bacteria	Planctomycetes	Pla3_lineage	Pla3_lineage_unclassified	Pla3_lineage_unclassified	Pla3_lineage_unclassified
otu936	0	0	0	0	1	0	0	0	1	Bacteria	Proteobacteria	Alphaproteobacteria	SAR11_clade	SAR11_clade_unclassified	SAR11_clade_unclassified
otu941	0	0	0	0	0	0	0	1	1	Bacteria	Proteobacteria	Deltaproteobacteria	Desulfobacterales	Nitrospinaceae	Nitrospinaceae_unclassified
otu945	0	0	0	0	0	0	0	1	1	Bacteria	Proteobacteria	Gammaproteobacteria	Oceanospirillales	OM182_clade	OM182_clade_unclassified
otu948	0	0	0	0	0	0	0	1	1	Bacteria	Chloroflexi	SAR202_clade	SAR202_clade_unclassified	SAR202_clade_unclassified	SAR202_clade_unclassified
otu951	0	0	0	0	0	0	0	1	1	Bacteria	Acidobacteria	Acidobacteria	Acidobacteria_unclassified	Acidobacteria_unclassified	Acidobacteria_unclassified
otu956	0	0	0	0	0	0	0	1	1	Bacteria	Planctomycetes	Pla3_lineage	Pla3_lineage_unclassified	Pla3_lineage_unclassified	Pla3_lineage_unclassified
otu959	0	0	0	0	0	0	0	1	1	Bacteria	Latescibacteria	Latescibacteria_unclassified	Latescibacteria_unclassified	Latescibacteria_unclassified	Latescibacteria_unclassified
otu968	0	0	0	0	0	0	0	1	1	Bacteria	Planctomycetes	Phycisphaerae	C86	C86_unclassified	C86_unclassified
otu970	0	0	0	0	1	0	0	0	1	Bacteria	Proteobacteria	Alphaproteobacteria	Rhodobacterales	Rhodobacteraceae	Rhodobacteraceae_unclassified
otu972	0	0	0	0	0	0	0	1	1	Bacteria	Planctomycetes	Phycisphaerae	Phycisphaerales	Phycisphaeraceae	Urania-1B-19_marine_sediment_group
otu980	0	0	0	0	0	0	0	1	1	Bacteria	Planctomycetes	Phycisphaerae	Phycisphaerales	Phycisphaeraceae	Urania-1B-19_marine_sediment_group
otu982	0	0	0	0	0	0	0	1	1	Bacteria	Proteobacteria	Alphaproteobacteria	Rhodobacterales	Rhodobacteraceae	Rhodobacteraceae_unclassified
otu985	0	0	0	0	0	0	0	1	1	Bacteria	Proteobacteria	Gammaproteobacteria	Order_Incertae_Sedis	Family_Incertae_Sedis	Marinicella
otu991	0	0	0	0	0	0	0	1	1	Bacteria	Bacteroidetes	Sphingobacteriia	Sphingobacteriales	Saprospiraceae	Saprospiraceae_unclassified
otu998	0	0	0	0	0	0	0	1	1	Bacteria	Planctomycetes	Phycisphaerae	Phycisphaerales	Phycisphaeraceae	Urania-1B-19_marine_sediment_group
otu999	0	0	0	0	0	0	0	1	1	Bacteria	Proteobacteria	Gammaproteobacteria	Cellvibrionales	Porticoccaceae	Porticoccaceae_unclassified
otu1000	0	0	0	0	0	0	0	1	1	Bacteria	Chlorobi	Ignavibacteria	Ignavibacteriales	PHOS-HE36	PHOS-HE36_unclassified
otu1008	0	0	0	0	0	0	0	1	1	Bacteria	Proteobacteria	Alphaproteobacteria	Rhizobiales	Phyllobacteriaceae	Cohaesibacter
otu1017	0	0	0	0	0	0	0	1	1	Bacteria	Acidobacteria	Subgroup_26	Subgroup_26_unclassified	Subgroup_26_unclassified	Subgroup_26_unclassified
otu1018	0	0	0	0	0	0	0	1	1	Bacteria	Bacteroidetes	Cytophagia	Cytophagales	Flammeovirgaceae	Fulvivirga
otu1040	0	0	0	0	0	0	0	1	1	Bacteria	Proteobacteria	Alphaproteobacteria	Rhodospirillales	Rhodospirillaceae	Rhodospirillaceae_unclassified
otu1044	0	0	0	0	0	0	0	1	1	Bacteria	Parcubacteria	Parcubacteria_unclassified	Parcubacteria_unclassified	Parcubacteria_unclassified	Parcubacteria_unclassified
otu1049	0	0	0	0	0	0	0	1	1	Bacteria	Proteobacteria	Alphaproteobacteria	Rhizobiales	Rhodobiaceae	Rhodobiaceae_unclassified
otu1051	0	0	0	0	0	0	0	1	1	Bacteria	Acidobacteria	Subgroup_22	Subgroup_22_unclassified	Subgroup_22_unclassified	Subgroup_22_unclassified
otu1055	0	0	0	0	0	0	0	1	1	Bacteria	Proteobacteria	Alphaproteobacteria	Rhizobiales	Rhodobiaceae	Rhodobiaceae_unclassified
otu1057	0	0	0	0	0	0	0	1	1	Bacteria	Proteobacteria	Alphaproteobacteria	Rhodospirillales	Rhodospirillaceae	Rhodospirillaceae_unclassified
otu1058	0	0	0	0	0	0	0	1	1	Bacteria	Proteobacteria	Gammaproteobacteria	Order_Incertae_Sedis	Family_Incertae_Sedis	Marinicella
otu1065	0	0	0	0	0	0	0	1	1	Bacteria	Actinobacteria	Acidimicrobiia	Acidimicrobiales	OM1_clade	OM1_clade_unclassified
otu1068	0	0	0	0	0	0	0	1	1	Bacteria	Proteobacteria	Deltaproteobacteria	Sh765B-TzT-29	Sh765B-TzT-29_unclassified	Sh765B-TzT-29_unclassified
otu1069	0	0	0	0	0	0	0	1	1	Bacteria	Deferribacteres	Deferribacteres_Incertae_Sedis	Unknown_Order	Unknown_Family	Caldithrix
otu1071	0	0	0	0	0	0	0	1	1	Bacteria	Proteobacteria	Gammaproteobacteria	Xanthomonadales	JTB255_marine_benthic_group	JTB255_marine_benthic_group_unclassified
otu1072	0	0	0	0	0	0	0	1	1	Bacteria	Verrucomicrobia	Opitutae	Opitutae_unclassified	Opitutae_unclassified	Opitutae_unclassified
otu1075	0	0	0	0	0	0	0	1	1	Bacteria	Acidobacteria	Acidobacteria	Subgroup_21	Subgroup_21_unclassified	Subgroup_21_unclassified
otu1077	0	0	0	0	0	0	0	1	1	Bacteria	Proteobacteria	Deltaproteobacteria	SAR324_clade(Marine_group_B)	SAR324_clade(Marine_group_B)_unclassified	SAR324_clade(Marine_group_B)_unclassified
otu1086	0	0	0	0	0	0	0	1	1	Bacteria	Proteobacteria	Deltaproteobacteria	GR-WP33-30	GR-WP33-30_unclassified	GR-WP33-30_unclassified
otu1093	0	0	0	0	0	0	0	1	1	Bacteria	Proteobacteria	Deltaproteobacteria	Desulfobacterales	Nitrospinaceae	Nitrospina
otu1099	0	0	0	0	0	0	0	1	1	Bacteria	Acidobacteria	Acidobacteria	Subgroup_6	Subgroup_6_unclassified	Subgroup_6_unclassified
otu1107	0	0	0	0	0	0	0	1	1	Bacteria	Gemmatimonadetes	Gemmatimonadetes	BD2-11_terrestrial_group	BD2-11_terrestrial_group_unclassified	BD2-11_terrestrial_group_unclassified
otu1110	0	0	0	0	0	0	0	1	1	Bacteria	Bacteroidetes	Sphingobacteriia	Sphingobacteriales	Chitinophagaceae	Chitinophagaceae_unclassified
otu1115	0	0	0	0	0	0	0	1	1	Bacteria	Gemmatimonadetes	Gemmatimonadetes	PAUC43f_marine_benthic_group	PAUC43f_marine_benthic_group_unclassified	PAUC43f_marine_benthic_group_unclassified
otu1134	0	0	0	0	0	0	0	1	1	Bacteria	Acidobacteria	Acidobacteria	Subgroup_21	Subgroup_21_unclassified	Subgroup_21_unclassified
otu1144	0	0	0	0	0	0	0	1	1	Bacteria	Chloroflexi	SAR202_clade	SAR202_clade_unclassified	SAR202_clade_unclassified	SAR202_clade_unclassified
otu1145	0	0	0	0	0	0	0	1	1	Bacteria	Nitrospirae	Nitrospira	Nitrospirales	Nitrospiraceae	Nitrospira
otu1149	0	0	0	0	0	0	0	1	1	Bacteria	Chloroflexi	SAR202_clade	SAR202_clade_unclassified	SAR202_clade_unclassified	SAR202_clade_unclassified
otu1151	0	1	0	0	0	0	0	0	1	Bacteria	Proteobacteria	Gammaproteobacteria	Pseudomonadales	Moraxellaceae	Acinetobacter
otu1157	0	0	0	0	0	1	0	0	1	Bacteria	Proteobacteria	Gammaproteobacteria	Oceanospirillales	Oceanospirillaceae	Neptunomonas
otu1161	0	0	0	0	0	0	0	1	1	Bacteria	Latescibacteria	Latescibacteria_unclassified	Latescibacteria_unclassified	Latescibacteria_unclassified	Latescibacteria_unclassified
otu1169	0	0	0	0	0	0	0	1	1	Bacteria	Chloroflexi	S085	S085_unclassified	S085_unclassified	S085_unclassified
otu1173	0	0	0	0	0	0	0	1	1	Bacteria	Proteobacteria	Deltaproteobacteria	Sh765B-TzT-29	Sh765B-TzT-29_unclassified	Sh765B-TzT-29_unclassified
otu1175	0	0	0	0	0	0	0	1	1	Bacteria	Acidobacteria	Subgroup_22	Subgroup_22_unclassified	Subgroup_22_unclassified	Subgroup_22_unclassified
otu1177	0	0	0	0	0	0	0	1	1	Bacteria	Chloroflexi	JG30-KF-CM66	JG30-KF-CM66_unclassified	JG30-KF-CM66_unclassified	JG30-KF-CM66_unclassified
otu1179	0	0	0	0	0	0	0	1	1	Bacteria	Gemmatimonadetes	Gemmatimonadetes	PAUC43f_marine_benthic_group	PAUC43f_marine_benthic_group_unclassified	PAUC43f_marine_benthic_group_unclassified
otu1182	0	0	0	0	0	0	0	1	1	Bacteria	Acidobacteria	Acidobacteria	Subgroup_3	PAUC26f	PAUC26f_unclassified
otu1199	0	0	0	0	0	0	0	1	1	Bacteria	Proteobacteria	Deltaproteobacteria	SAR324_clade(Marine_group_B)	SAR324_clade(Marine_group_B)_unclassified	SAR324_clade(Marine_group_B)_unclassified
otu1232	0	0	0	0	0	0	0	1	1	Bacteria	Planctomycetes	Phycisphaerae	Phycisphaerales	Phycisphaeraceae	Urania-1B-19_marine_sediment_group
otu1240	0	0	0	0	0	0	0	1	1	Bacteria	Gemmatimonadetes	Gemmatimonadetes	Gemmatimonadales	Gemmatimonadaceae	Gemmatimonadaceae_unclassified
otu1246	0	0	0	0	0	0	0	1	1	Bacteria	Bacteroidetes	Cytophagia	Cytophagales	Flammeovirgaceae	Flammeovirgaceae_unclassified
otu1249	0	0	0	0	0	0	0	1	1	Bacteria	Acidobacteria	Holophagae	Subgroup_10	Sva0725	Sva0725_unclassified
otu1282	0	0	0	0	0	0	0	1	1	Bacteria	Proteobacteria	Deltaproteobacteria	SAR324_clade(Marine_group_B)	SAR324_clade(Marine_group_B)_unclassified	SAR324_clade(Marine_group_B)_unclassified
otu1283	0	0	0	0	0	0	0	1	1	Bacteria	Proteobacteria	Alphaproteobacteria	Rhodospirillales	Rhodospirillaceae	Rhodospirillaceae_unclassified
otu1307	0	0	0	0	0	0	0	1	1	Bacteria	Proteobacteria	Alphaproteobacteria	Rhodospirillales	AT-s3-44	AT-s3-44_unclassified
otu1315	0	0	0	0	0	0	0	1	1	Bacteria	Proteobacteria	Deltaproteobacteria	Sh765B-TzT-29	Sh765B-TzT-29_unclassified	Sh765B-TzT-29_unclassified
otu1318	0	0	0	0	0	0	0	1	1	Bacteria	Proteobacteria	Alphaproteobacteria	Rhodospirillales	Rhodospirillaceae	Rhodospirillaceae_unclassified
otu1325	0	0	0	0	0	0	0	1	1	Bacteria	Proteobacteria	Gammaproteobacteria	Xanthomonadales	JTB255_marine_benthic_group	JTB255_marine_benthic_group_unclassified
otu1327	0	0	0	0	0	0	0	1	1	Bacteria	Gemmatimonadetes	Gemmatimonadetes	BD2-11_terrestrial_group	BD2-11_terrestrial_group_unclassified	BD2-11_terrestrial_group_unclassified
otu1333	0	0	0	0	0	0	0	1	1	Bacteria	Acidobacteria	Subgroup_22	Subgroup_22_unclassified	Subgroup_22_unclassified	Subgroup_22_unclassified
otu1441	0	0	0	0	0	0	0	1	1	Bacteria	Acidobacteria	Subgroup_22	Subgroup_22_unclassified	Subgroup_22_unclassified	Subgroup_22_unclassified
otu1471	0	0	0	0	0	0	0	1	1	Bacteria	Proteobacteria	Alphaproteobacteria	Rhodobacterales	Rhodobacteraceae	Rhodobacteraceae_unclassified
otu1472	0	0	0	0	0	0	0	1	1	Bacteria	Acidobacteria	Acidobacteria	Subgroup_13	Subgroup_13_unclassified	Subgroup_13_unclassified
otu1503	0	0	0	0	0	0	0	1	1	Bacteria	Chloroflexi	JG30-KF-CM66	JG30-KF-CM66_unclassified	JG30-KF-CM66_unclassified	JG30-KF-CM66_unclassified
otu1584	0	0	0	0	1	0	0	0	1	Bacteria	Proteobacteria	Alphaproteobacteria	Rhodospirillales	Rhodospirillaceae	AEGEAN-169_marine_group
otu1610	0	0	0	0	0	0	0	1	1	Bacteria	Gemmatimonadetes	Gemmatimonadetes	Gemmatimonadales	Gemmatimonadaceae	Gemmatimonadaceae_unclassified
otu1745	0	0	0	0	0	0	0	1	1	Bacteria	Candidate_division_OP3	Candidate_division_OP3_unclassified	Candidate_division_OP3_unclassified	Candidate_division_OP3_unclassified	Candidate_division_OP3_unclassified
otu1766	0	0	0	0	0	0	0	1	1	Bacteria	Chloroflexi	JG30-KF-CM66	JG30-KF-CM66_unclassified	JG30-KF-CM66_unclassified	JG30-KF-CM66_unclassified
otu2027	0	0	0	0	0	0	0	1	1	Bacteria	Acidobacteria	Acidobacteria	Subgroup_3	PAUC26f	PAUC26f_unclassified
SUM	149	138	148	117	204	190	33	413

## Sheet: TableS4 Eukaryotes_core_OTUs
Table S4: Abundant and dispersed eukaryotic community members. Abundant and dispersed members were defined as OTUs found in >50% of the samples of a habitat, and represented by at least 100 sequences. IceS: sea-ice surface; IceB: sea-ice bottom; MPW: melt-pond water; MPAGG: melt-pond aggregate; SW: surface seawater; DSAGG: deep-sea algae deposit; HDT: holothurian digestive tract content; Sed: dee…
#OTU	IceS_CORE	IceB_CORE	MPW_CORE	MPAGG_CORE	SW_CORE	DSAGG_CORE	HDT_CORE	Sed_CORE	SUM	Domain	Major_clade	Kingdom	Phylum	Class	Order	Family	Genus
otu8	1	1	1	1	1	1	1	1	8	Eukaryota	Archaeplastida	Chloroplastida	NA	Mamiellophyceae	Mamiellales	NA	Micromonas
otu12	1	1	1	1	1	1	1	1	8	Eukaryota	SAR	Rhizaria	Cercozoa	Thecofilosea	NA	NA	NIF-3A7
otu19	1	1	1	1	1	1	1	1	8	Eukaryota	SAR	Rhizaria	Cercozoa	Thecofilosea	Cryomonadida	Protaspidae	Cryothecomonas
otu34	1	1	1	1	1	1	1	1	8	Eukaryota	Archaeplastida	Chloroplastida	NA	Prasinophytae	Prasinophytae_unclassified	Prasinophytae_unclassified	Prasinophytae_unclassified
otu42	1	1	1	1	1	1	1	1	8	Eukaryota	SAR	Rhizaria	Cercozoa	Thecofilosea	NA	NA	NW617
otu207	1	1	1	1	1	1	1	1	8	Eukaryota	SAR	Rhizaria	Cercozoa	Thecofilosea	Cryomonadida	Protaspidae	Cryothecomonas
otu1	1	1	1	1	1	1	1	0	7	Eukaryota	SAR	Alveolata	Dinoflagellata	Dinophyceae	Gymnodiniphycidae	Suessiaceae	Suessiaceae_unclassified
otu4	1	1	1	1	1	1	1	0	7	Eukaryota	SAR	Alveolata	Dinoflagellata	Dinophyceae	Peridiniphycidae	Thoracosphaeraceae	Scrippsiella
otu5	1	1	1	1	1	1	1	0	7	Eukaryota	SAR	Alveolata	Alveolata_unclassified	Alveolata_unclassified	Alveolata_unclassified	Alveolata_unclassified	Alveolata_unclassified
otu6	1	1	1	1	1	1	0	1	7	Eukaryota	SAR	Alveolata	Dinoflagellata	Dinophyceae	Dinophyceae_unclassified	Dinophyceae_unclassified	Dinophyceae_unclassified
otu7	1	1	1	1	1	1	1	0	7	Eukaryota	SAR	Alveolata	Dinoflagellata	Dinophyceae	Gymnodiniphycidae	Gymnodinium_clade	Gymnodinium_clade_unclassified
otu9	1	1	1	1	1	1	1	0	7	Eukaryota	SAR	Stramenopiles	Ochrophyta	Chrysophyceae	CCI40	CCI40_unclassified	CCI40_unclassified
otu11	1	1	1	1	1	1	1	0	7	Eukaryota	SAR	Stramenopiles	Ochrophyta	Chrysophyceae	Chrysophyceae_unclassified	Chrysophyceae_unclassified	Chrysophyceae_unclassified
otu17	1	1	1	1	1	1	1	0	7	Eukaryota	Archaeplastida	Chloroplastida	NA	Chlorophyceae	Chlorophyceae_unclassified	Chlorophyceae_unclassified	Chlorophyceae_unclassified
otu27	1	1	1	1	1	1	1	0	7	Eukaryota	SAR	Alveolata	Dinoflagellata	Dinophyceae	Gymnodiniphycidae	Gymnodinium_clade	Gymnodinium_clade_unclassified
otu28	1	1	1	1	1	1	1	0	7	Eukaryota	SAR	Rhizaria	Cercozoa	Thecofilosea	Cryomonadida	Protaspidae	Protaspis
otu35	1	1	1	1	1	1	1	0	7	Eukaryota	Archaeplastida	Chloroplastida	NA	Chlorophyceae	Chlorophyceae_unclassified	Chlorophyceae_unclassified	Chlorophyceae_unclassified
otu36	1	1	1	1	1	1	1	0	7	Eukaryota	SAR	Rhizaria	Cercozoa	Thecofilosea	Cryomonadida	Protaspidae	Cryothecomonas
otu38	1	1	1	1	1	1	1	0	7	Eukaryota	Archaeplastida	Chloroplastida	NA	Chlorophyceae	Chlorophyceae_unclassified	Chlorophyceae_unclassified	Chlorophyceae_unclassified
otu53	1	1	1	1	1	1	1	0	7	Eukaryota	SAR	Alveolata	Dinoflagellata	Dinophyceae	Gymnodiniphycidae	Gymnodinium_clade	Gymnodinium_clade_unclassified
otu61	1	1	1	1	1	1	1	0	7	Eukaryota	SAR	Stramenopiles	Ochrophyta	Chrysophyceae	Ochromonadales	Ochromonadales_unclassified	Ochromonadales_unclassified
otu70	1	1	1	1	1	1	1	0	7	Eukaryota	SAR	Alveolata	Dinoflagellata	Dinophyceae	Dinophyceae_unclassified	Dinophyceae_unclassified	Dinophyceae_unclassified
otu73	1	1	1	1	1	1	1	0	7	Eukaryota	SAR	Rhizaria	Cercozoa	Cercozoa_unclassified	Cercozoa_unclassified	Cercozoa_unclassified	Cercozoa_unclassified
otu78	1	1	1	1	1	1	1	0	7	Eukaryota	SAR	Rhizaria	Cercozoa	Thecofilosea	Thecofilosea_unclassified	Thecofilosea_unclassified	Thecofilosea_unclassified
otu84	1	1	1	1	1	1	1	0	7	Eukaryota	SAR	Rhizaria	Cercozoa	Thecofilosea	Cryomonadida	Protaspidae	Cryothecomonas
otu89	1	1	1	1	1	1	1	0	7	Eukaryota	SAR	Stramenopiles	Ochrophyta	Pelagophyceae	Sarcinochrysidales	Sarcinochrysidales_unclassified	Sarcinochrysidales_unclassified
otu91	1	1	1	1	1	1	1	0	7	Eukaryota	SAR	Stramenopiles	Ochrophyta	Dictyochophyceae	Pedinellales	Pedinellales_unclassified	Pedinellales_unclassified
otu102	1	1	1	1	1	1	1	0	7	Eukaryota	SAR	Rhizaria	Cercozoa	Thecofilosea	NA	NA	NW617
otu104	1	1	1	1	1	0	1	1	7	Eukaryota	SAR	Rhizaria	Cercozoa	Cercozoa_unclassified	Cercozoa_unclassified	Cercozoa_unclassified	Cercozoa_unclassified
otu396	1	1	1	1	1	1	1	0	7	Eukaryota	SAR	Rhizaria	Cercozoa	Thecofilosea	NA	NA	NIF-3A7
otu10	1	1	1	1	1	1	0	0	6	Eukaryota	SAR	Stramenopiles	Ochrophyta	Diatomea	Bacillariophytina	Bacillariophyceae	CCMP2297
otu13	1	1	1	1	1	1	0	0	6	Eukaryota	SAR	Stramenopiles	Ochrophyta	Diatomea	Bacillariophytina	Bacillariophyceae	Bacillariophyceae_unclassified
otu18	1	1	0	1	1	1	1	0	6	Eukaryota	Archaeplastida	Chloroplastida	NA	Mamiellophyceae	Mamiellales	Mamiellales_unclassified	Mamiellales_unclassified
otu22	1	1	1	0	1	1	1	0	6	Eukaryota	SAR	Rhizaria	Cercozoa	Imbricatea	Silicofilosea	Thaumatomonadida	Thaumatomonadida_unclassified
otu23	1	1	1	1	1	1	0	0	6	Eukaryota	SAR	Stramenopiles	Ochrophyta	Diatomea	Bacillariophytina	Bacillariophyceae	Bacillariophyceae_unclassified
otu25	1	1	1	0	1	1	1	0	6	Eukaryota	SAR	Rhizaria	Cercozoa	Thecofilosea	Cryomonadida	Protaspidae	Cryothecomonas
otu26	1	1	1	1	1	0	1	0	6	Eukaryota	SAR	Rhizaria	Cercozoa	Thecofilosea	Cryomonadida	Protaspidae	Cryothecomonas
otu31	1	1	1	1	1	0	1	0	6	Eukaryota	SAR	Alveolata	Dinoflagellata	Dinophyceae	Gymnodiniphycidae	Suessiaceae	Biecheleria
otu39	1	1	1	1	1	1	0	0	6	Eukaryota	SAR	Stramenopiles	Ochrophyta	Diatomea	Bacillariophytina	Bacillariophyceae	Bacillariophyceae_unclassified
otu45	1	1	1	1	1	1	0	0	6	Eukaryota	SAR	Stramenopiles	Ochrophyta	Diatomea	Bacillariophytina	Mediophyceae	Chaetoceros
otu56	1	1	1	0	1	1	1	0	6	Eukaryota	Archaeplastida	Chloroplastida	NA	Prasinophytae	Prasinophytae_unclassified	Prasinophytae_unclassified	Prasinophytae_unclassified
otu64	1	1	1	1	1	1	0	0	6	Eukaryota	SAR	Alveolata	Dinoflagellata	Dinophyceae	Gymnodiniphycidae	Kareniaceae	Karlodinium
otu67	1	1	1	1	1	1	0	0	6	Eukaryota	SAR	Rhizaria	Cercozoa	Thecofilosea	NA	NA	NW617
otu71	1	1	1	1	1	0	1	0	6	Eukaryota	SAR	Rhizaria	Cercozoa	Thecofilosea	Thecofilosea_unclassified	Thecofilosea_unclassified	Thecofilosea_unclassified
otu74	0	1	1	1	1	1	1	0	6	Eukaryota	SAR	Alveolata	Dinoflagellata	Dinophyceae	Gymnodiniphycidae	Suessiaceae	Suessiaceae_unclassified
otu101	1	1	1	1	1	0	1	0	6	Eukaryota	Archaeplastida	Chloroplastida	NA	Mamiellophyceae	Mamiellophyceae_unclassified	Mamiellophyceae_unclassified	Mamiellophyceae_unclassified
otu113	1	1	1	1	1	0	1	0	6	Eukaryota	SAR	Alveolata	Dinoflagellata	Dinophyceae	Gymnodiniphycidae	Gymnodiniphycidae_unclassified	Gymnodiniphycidae_unclassified
otu223	1	1	0	1	1	1	1	0	6	Eukaryota	Archaeplastida	Chloroplastida	NA	Prasinophytae	Prasinophytae_unclassified	Prasinophytae_unclassified	Prasinophytae_unclassified
otu271	1	1	1	1	0	1	1	0	6	Eukaryota	SAR	Rhizaria	Cercozoa	NA	CCW10	CCW10_unclassified	CCW10_unclassified
otu21	1	1	1	1	1	0	0	0	5	Eukaryota	SAR	Stramenopiles	Ochrophyta	Pelagophyceae	Pelagophyceae_unclassified	Pelagophyceae_unclassified	Pelagophyceae_unclassified
otu24	1	1	1	1	1	0	0	0	5	Eukaryota	NA	Incertae_Sedis	NA	NA	NA	NA	Telonema
otu30	1	1	1	1	1	0	0	0	5	Eukaryota	NA	Cryptophyceae	Cryptomonadales	Cryptomonadales_unclassified	Cryptomonadales_unclassified	Cryptomonadales_unclassified	Cryptomonadales_unclassified
otu37	1	1	1	1	1	0	0	0	5	Eukaryota	SAR	Stramenopiles	Ochrophyta	Diatomea	Bacillariophytina	Bacillariophyceae	Fragilariopsis
otu41	1	1	1	0	1	0	1	0	5	Eukaryota	SAR	Stramenopiles	MAST-1	MAST-1C	MAST-1C_unclassified	MAST-1C_unclassified	MAST-1C_unclassified
otu44	1	1	1	1	1	0	0	0	5	Eukaryota	NA	Haptophyta	Prymnesiophyceae	Prymnesiales	Prymnesiales_unclassified	Prymnesiales_unclassified	Prymnesiales_unclassified
otu47	1	1	1	1	1	0	0	0	5	Eukaryota	SAR	Stramenopiles	Ochrophyta	Diatomea	Bacillariophytina	Bacillariophyceae	Bacillariophyceae_unclassified
otu59	1	1	1	1	0	1	0	0	5	Eukaryota	SAR	Stramenopiles	Ochrophyta	Diatomea	Bacillariophytina	Mediophyceae	Mediophyceae_unclassified
otu62	1	1	1	1	1	0	0	0	5	Eukaryota	SAR	Alveolata	Ciliophora	Intramacronucleata	Spirotrichea	Oligotrichia	Strombidium
otu82	1	1	1	1	1	0	0	0	5	Eukaryota	SAR	Alveolata	Dinoflagellata	Dinophyceae	Gymnodiniphycidae	Gymnodinium_clade	Spiniferodinium
otu86	1	1	1	1	1	0	0	0	5	Eukaryota	SAR	Stramenopiles	Ochrophyta	Diatomea	Bacillariophytina	Bacillariophyceae	Bacillariophyceae_unclassified
otu90	1	1	1	1	1	0	0	0	5	Eukaryota	SAR	Stramenopiles	Ochrophyta	Chrysophyceae	Ochromonadales	Ochromonadales_unclassified	Ochromonadales_unclassified
otu93	1	1	1	1	1	0	0	0	5	Eukaryota	SAR	Stramenopiles	Ochrophyta	Chrysophyceae	Chrysophyceae_unclassified	Chrysophyceae_unclassified	Chrysophyceae_unclassified
otu94	1	1	1	1	0	1	0	0	5	Eukaryota	SAR	Rhizaria	Cercozoa	Thecofilosea	NA	NA	NIF-3A7
otu99	1	1	1	1	1	0	0	0	5	Eukaryota	SAR	Rhizaria	Cercozoa	Thecofilosea	Thecofilosea_unclassified	Thecofilosea_unclassified	Thecofilosea_unclassified
otu100	1	1	1	1	0	1	0	0	5	Eukaryota	SAR	Stramenopiles	Ochrophyta	Diatomea	Diatomea_unclassified	Diatomea_unclassified	Diatomea_unclassified
otu109	1	1	1	1	1	0	0	0	5	Eukaryota	NA	Cryptophyceae	NA	NA	NA	NA	Goniomonas
otu111	1	1	1	1	1	0	0	0	5	Eukaryota	NA	Incertae_Sedis	NA	NA	NA	NA	Telonema
otu115	1	1	1	1	1	0	0	0	5	Eukaryota	SAR	Alveolata	Dinoflagellata	Dinophyceae	Gymnodiniphycidae	Gymnodiniphycidae_unclassified	Gymnodiniphycidae_unclassified
otu116	1	1	1	1	0	0	1	0	5	Eukaryota	SAR	Alveolata	Ciliophora	Intramacronucleata	Spirotrichea	Choreotrichia	Choreotrichia_unclassified
otu128	0	1	1	1	1	0	1	0	5	Eukaryota	Opisthokonta	Fungi	Chytridiomycota	Chytridiomycetes	Rhizophydiales	Rhizophydiales_unclassified	Rhizophydiales_unclassified
otu139	1	1	1	1	1	0	0	0	5	Eukaryota	SAR	Rhizaria	Cercozoa	Imbricatea	Silicofilosea	Thaumatomonadida	Thaumatomonadida_unclassified
otu153	1	1	1	1	1	0	0	0	5	Eukaryota	Opisthokonta	NA	Choanomonada	Acanthoecida	Stephanoecidae	NA	Stephanoeca
otu177	0	0	0	1	1	1	1	1	5	Eukaryota	SAR	Stramenopiles	Ochrophyta	Diatomea	Bacillariophytina	Mediophyceae	Chaetoceros
otu178	0	1	1	1	1	1	0	0	5	Eukaryota	SAR	Alveolata	Protalveolata	Syndiniales	NA	Syndiniales_Group_I	Syndiniales_Group_I_unclassified
otu184	1	1	1	1	1	0	0	0	5	Eukaryota	SAR	Rhizaria	Cercozoa	Imbricatea	Silicofilosea	Thaumatomonadida	Thaumatomonadida_unclassified
otu213	1	1	1	1	1	0	0	0	5	Eukaryota	SAR	Stramenopiles	Ochrophyta	Diatomea	Diatomea_unclassified	Diatomea_unclassified	Diatomea_unclassified
otu356	1	1	1	1	0	0	1	0	5	Eukaryota	Eukaryota_unclassified	Eukaryota_unclassified	Eukaryota_unclassified	Eukaryota_unclassified	Eukaryota_unclassified	Eukaryota_unclassified	Eukaryota_unclassified
otu364	0	1	0	1	1	1	1	0	5	Eukaryota	SAR	Rhizaria	Cercozoa	7-5.4	7-5.4_unclassified	7-5.4_unclassified	7-5.4_unclassified
otu440	0	1	1	1	0	1	1	0	5	Eukaryota	SAR	Rhizaria	Cercozoa	Thecofilosea	Thecofilosea_unclassified	Thecofilosea_unclassified	Thecofilosea_unclassified
otu450	1	1	1	1	0	1	0	0	5	Eukaryota	SAR	Stramenopiles	Ochrophyta	Ochrophyta_unclassified	Ochrophyta_unclassified	Ochrophyta_unclassified	Ochrophyta_unclassified
otu453	0	1	1	1	0	1	1	0	5	Eukaryota	SAR	Rhizaria	Cercozoa	Cercozoa_unclassified	Cercozoa_unclassified	Cercozoa_unclassified	Cercozoa_unclassified
otu559	0	1	1	1	1	1	0	0	5	Eukaryota	NA	Haptophyta	Prymnesiophyceae	Isochrysidales	NA	NA	Isochrysis
otu761	1	1	1	1	0	1	0	0	5	Eukaryota	SAR	Rhizaria	Cercozoa	Thecofilosea	NA	NA	NIF-3A7
otu807	1	1	1	1	0	1	0	0	5	Eukaryota	SAR	Alveolata	Dinoflagellata	Dinophyceae	Peridiniphycidae	Thoracosphaeraceae	Scrippsiella
otu15	1	1	1	0	1	0	0	0	4	Eukaryota	SAR	Alveolata	Dinoflagellata	Dinophyceae	Gymnodiniphycidae	NA	Gyrodinium
otu33	1	1	1	0	1	0	0	0	4	Eukaryota	SAR	Stramenopiles	Ochrophyta	Chrysophyceae	Chrysophyceae_unclassified	Chrysophyceae_unclassified	Chrysophyceae_unclassified
otu40	1	1	1	0	1	0	0	0	4	Eukaryota	Archaeplastida	Chloroplastida	NA	Mamiellophyceae	Mamiellophyceae_unclassified	Mamiellophyceae_unclassified	Mamiellophyceae_unclassified
otu46	1	1	1	1	0	0	0	0	4	Eukaryota	SAR	Stramenopiles	Ochrophyta	Diatomea	Bacillariophytina	Bacillariophyceae	Bacillariophyceae_unclassified
otu50	1	1	1	0	1	0	0	0	4	Eukaryota	SAR	Stramenopiles	MAST-1	MAST-1A	MAST-1A_unclassified	MAST-1A_unclassified	MAST-1A_unclassified
otu52	1	1	1	0	1	0	0	0	4	Eukaryota	SAR	Stramenopiles	Ochrophyta	Diatomea	Bacillariophytina	Bacillariophyceae	Bacillariophyceae_unclassified
otu54	1	1	1	0	1	0	0	0	4	Eukaryota	SAR	Alveolata	Alveolata_unclassified	Alveolata_unclassified	Alveolata_unclassified	Alveolata_unclassified	Alveolata_unclassified
otu55	1	1	1	0	1	0	0	0	4	Eukaryota	SAR	Stramenopiles	Ochrophyta	Dictyochophyceae	Pedinellales	Pedinellales_unclassified	Pedinellales_unclassified
otu57	0	1	1	1	1	0	0	0	4	Eukaryota	SAR	Stramenopiles	Ochrophyta	Diatomea	Bacillariophytina	Bacillariophyceae	Cylindrotheca
otu63	1	1	1	0	1	0	0	0	4	Eukaryota	Archaeplastida	Chloroplastida	NA	Mamiellophyceae	Mamiellales	Mamiellales_unclassified	Mamiellales_unclassified
otu68	1	1	1	1	0	0	0	0	4	Eukaryota	SAR	Stramenopiles	Ochrophyta	Diatomea	Diatomea_unclassified	Diatomea_unclassified	Diatomea_unclassified
otu77	1	1	1	1	0	0	0	0	4	Eukaryota	SAR	Stramenopiles	Ochrophyta	Pelagophyceae	Pelagophyceae_unclassified	Pelagophyceae_unclassified	Pelagophyceae_unclassified
otu81	1	1	1	0	1	0	0	0	4	Eukaryota	SAR	Alveolata	Dinoflagellata	Dinophyceae	Gymnodiniphycidae	NA	Gyrodinium
otu85	0	1	0	0	1	1	1	0	4	Eukaryota	Archaeplastida	Chloroplastida	NA	Prasinophytae	Prasinophytae_unclassified	Prasinophytae_unclassified	Prasinophytae_unclassified
otu110	0	1	1	1	1	0	0	0	4	Eukaryota	SAR	Stramenopiles	Ochrophyta	Chrysophyceae	Chrysophyceae_unclassified	Chrysophyceae_unclassified	Chrysophyceae_unclassified
otu112	0	0	1	1	0	1	1	0	4	Eukaryota	SAR	Rhizaria	Cercozoa	Thecofilosea	Ebriacea	NA	Ebria
otu117	1	1	1	1	0	0	0	0	4	Eukaryota	SAR	Alveolata	Dinoflagellata	Dinophyceae	Peridiniphycidae	Thoracosphaeraceae	Scrippsiella
otu127	1	1	1	0	0	0	1	0	4	Eukaryota	SAR	Rhizaria	Cercozoa	Imbricatea	Silicofilosea	Thaumatomonadida	Thaumatomonadida_unclassified
otu132	1	1	1	0	1	0	0	0	4	Eukaryota	SAR	Alveolata	Alveolata_unclassified	Alveolata_unclassified	Alveolata_unclassified	Alveolata_unclassified	Alveolata_unclassified
otu137	1	1	1	1	0	0	0	0	4	Eukaryota	SAR	Alveolata	Ciliophora	Intramacronucleata	Spirotrichea	Choreotrichia	Choreotrichia_unclassified
otu140	0	1	1	1	1	0	0	0	4	Eukaryota	Archaeplastida	Chloroplastida	NA	Chlorophyceae	Chlorophyceae_unclassified	Chlorophyceae_unclassified	Chlorophyceae_unclassified
otu148	1	0	1	1	1	0	0	0	4	Eukaryota	NA	Incertae_Sedis	NA	NA	NA	NA	Telonema
otu150	1	1	1	1	0	0	0	0	4	Eukaryota	NA	Haptophyta	Prymnesiophyceae	Prymnesiales	Prymnesiales_unclassified	Prymnesiales_unclassified	Prymnesiales_unclassified
otu157	0	0	1	0	0	1	1	1	4	Eukaryota	SAR	Rhizaria	Cercozoa	Cercozoa_unclassified	Cercozoa_unclassified	Cercozoa_unclassified	Cercozoa_unclassified
otu163	1	1	1	0	1	0	0	0	4	Eukaryota	SAR	Rhizaria	Cercozoa	Thecofilosea	Thecofilosea_unclassified	Thecofilosea_unclassified	Thecofilosea_unclassified
otu165	1	1	1	0	1	0	0	0	4	Eukaryota	SAR	Alveolata	Dinoflagellata	Dinophyceae	Dinophyceae_unclassified	Dinophyceae_unclassified	Dinophyceae_unclassified
otu166	1	1	1	0	1	0	0	0	4	Eukaryota	SAR	Stramenopiles	MAST-2	MAST-2_unclassified	MAST-2_unclassified	MAST-2_unclassified	MAST-2_unclassified
otu170	1	1	1	1	0	0	0	0	4	Eukaryota	SAR	Rhizaria	Cercozoa	Cercozoa_unclassified	Cercozoa_unclassified	Cercozoa_unclassified	Cercozoa_unclassified
otu174	1	1	0	0	1	0	0	1	4	Eukaryota	Opisthokonta	Metazoa_(Animalia)	Vertebrata	Mammalia	Mammalia_unclassified	Mammalia_unclassified	Mammalia_unclassified
otu183	1	1	1	1	0	0	0	0	4	Eukaryota	SAR	Rhizaria	Cercozoa	Thecofilosea	NA	NA	NIF-3A7
otu186	1	1	1	0	0	0	1	0	4	Eukaryota	Archaeplastida	Chloroplastida	NA	Mamiellophyceae	Mamiellales	Mamiellales_unclassified	Mamiellales_unclassified
otu191	0	0	1	0	0	1	1	1	4	Eukaryota	SAR	Rhizaria	Cercozoa	NA	CCW10	CCW10_unclassified	CCW10_unclassified
otu197	0	1	1	1	0	0	1	0	4	Eukaryota	Archaeplastida	Chloroplastida	NA	Chlorophyceae	Chlorophyceae_unclassified	Chlorophyceae_unclassified	Chlorophyceae_unclassified
otu210	1	1	1	1	0	0	0	0	4	Eukaryota	SAR	Rhizaria	Cercozoa	Thecofilosea	Cryomonadida	Protaspidae	Protaspis
otu214	1	1	1	0	1	0	0	0	4	Eukaryota	SAR	Alveolata	Dinoflagellata	Dinophyceae	Dinophyceae_unclassified	Dinophyceae_unclassified	Dinophyceae_unclassified
otu219	0	0	1	1	0	1	1	0	4	Eukaryota	SAR	Rhizaria	Cercozoa	Thecofilosea	NA	NA	NW617
otu220	1	1	1	1	0	0	0	0	4	Eukaryota	SAR	Rhizaria	Cercozoa	Cercozoa_unclassified	Cercozoa_unclassified	Cercozoa_unclassified	Cercozoa_unclassified
otu224	0	0	0	1	1	1	1	0	4	Eukaryota	Archaeplastida	Chloroplastida	NA	Mamiellophyceae	Mamiellophyceae_unclassified	Mamiellophyceae_unclassified	Mamiellophyceae_unclassified
otu229	1	1	1	0	0	0	1	0	4	Eukaryota	SAR	Rhizaria	Cercozoa	Thecofilosea	Thecofilosea_unclassified	Thecofilosea_unclassified	Thecofilosea_unclassified
otu265	1	1	1	1	0	0	0	0	4	Eukaryota	SAR	Alveolata	Ciliophora	Intramacronucleata	Conthreep	Oligohymenophorea	Homalogastra
otu280	1	1	1	1	0	0	0	0	4	Eukaryota	SAR	Stramenopiles	Ochrophyta	Chrysophyceae	Ochromonadales	Ochromonadales_unclassified	Ochromonadales_unclassified
otu300	1	1	1	1	0	0	0	0	4	Eukaryota	SAR	Rhizaria	Cercozoa	Metromonadea	NA	NA	Metopion
otu344	1	1	1	0	1	0	0	0	4	Eukaryota	SAR	Stramenopiles	Ochrophyta	Ochrophyta_unclassified	Ochrophyta_unclassified	Ochrophyta_unclassified	Ochrophyta_unclassified
otu414	0	1	1	1	0	1	0	0	4	Eukaryota	NA	Haptophyta	Prymnesiophyceae	Prymnesiales	NA	NA	Chrysochromulina
otu507	1	1	1	1	0	0	0	0	4	Eukaryota	SAR	Alveolata	Alveolata_unclassified	Alveolata_unclassified	Alveolata_unclassified	Alveolata_unclassified	Alveolata_unclassified
otu554	1	1	1	1	0	0	0	0	4	Eukaryota	SAR	Alveolata	Dinoflagellata	Dinophyceae	Gymnodiniphycidae	Suessiaceae	Suessiaceae_unclassified
otu585	1	1	1	1	0	0	0	0	4	Eukaryota	SAR	Stramenopiles	Ochrophyta	Pelagophyceae	Pelagophyceae_unclassified	Pelagophyceae_unclassified	Pelagophyceae_unclassified
otu586	1	1	1	1	0	0	0	0	4	Eukaryota	SAR	Rhizaria	Cercozoa	Thecofilosea	Thecofilosea_unclassified	Thecofilosea_unclassified	Thecofilosea_unclassified
otu616	1	1	1	1	0	0	0	0	4	Eukaryota	SAR	Alveolata	Dinoflagellata	Dinophyceae	Gymnodiniphycidae	Suessiaceae	Suessiaceae_unclassified
otu694	1	1	1	1	0	0	0	0	4	Eukaryota	SAR	Rhizaria	Cercozoa	Thecofilosea	Cryomonadida	Protaspidae	Cryothecomonas
otu709	1	1	1	1	0	0	0	0	4	Eukaryota	SAR	Alveolata	Dinoflagellata	Dinophyceae	Gymnodiniphycidae	Gymnodinium_clade	Gymnodinium_clade_unclassified
otu739	1	1	1	1	0	0	0	0	4	Eukaryota	SAR	Alveolata	Dinoflagellata	Dinophyceae	Gymnodiniphycidae	Suessiaceae	Suessiaceae_unclassified
otu749	1	1	1	1	0	0	0	0	4	Eukaryota	SAR	Alveolata	Dinoflagellata	Dinophyceae	Gymnodiniphycidae	Suessiaceae	Suessiaceae_unclassified
otu756	1	1	1	1	0	0	0	0	4	Eukaryota	SAR	Alveolata	Dinoflagellata	Dinophyceae	Gymnodiniphycidae	Suessiaceae	Suessiaceae_unclassified
otu797	1	1	1	1	0	0	0	0	4	Eukaryota	SAR	Alveolata	Dinoflagellata	Dinophyceae	Peridiniphycidae	Peridiniphycidae_unclassified	Peridiniphycidae_unclassified
otu973	1	1	1	1	0	0	0	0	4	Eukaryota	SAR	Alveolata	Dinoflagellata	Dinophyceae	Gymnodiniphycidae	Suessiaceae	Suessiaceae_unclassified
otu1415	1	1	1	1	0	0	0	0	4	Eukaryota	SAR	Rhizaria	Cercozoa	Thecofilosea	NA	NA	NW617
otu2	0	0	0	0	0	1	1	1	3	Eukaryota	SAR	Stramenopiles	Labyrinthulomycetes	Labyrinthulomycetes_unclassified	Labyrinthulomycetes_unclassified	Labyrinthulomycetes_unclassified	Labyrinthulomycetes_unclassified
otu3	0	0	0	1	0	1	1	0	3	Eukaryota	SAR	Stramenopiles	Ochrophyta	Diatomea	Coscinodiscophytina	Melosirids	Melosira
otu14	0	0	1	1	1	0	0	0	3	Eukaryota	SAR	Stramenopiles	Ochrophyta	Diatomea	Bacillariophytina	Bacillariophyceae	Pseudo-nitzschia
otu49	1	1	0	0	1	0	0	0	3	Eukaryota	Opisthokonta	Metazoa_(Animalia)	Arthropoda	Maxillopoda	Cyclopoida	Cyclopoida_unclassified	Cyclopoida_unclassified
otu66	1	1	0	0	1	0	0	0	3	Eukaryota	SAR	Alveolata	Dinoflagellata	Dinophyceae	Dinophyceae_unclassified	Dinophyceae_unclassified	Dinophyceae_unclassified
otu69	0	0	1	1	1	0	0	0	3	Eukaryota	Opisthokonta	Fungi	Chytridiomycota	Chytridiomycetes	Chytridiomycetes_unclassified	Chytridiomycetes_unclassified	Chytridiomycetes_unclassified
otu76	0	0	1	1	1	0	0	0	3	Eukaryota	SAR	Stramenopiles	Ochrophyta	Diatomea	Bacillariophytina	Mediophyceae	Thalassiosira
otu83	0	1	0	1	0	1	0	0	3	Eukaryota	SAR	Rhizaria	Cercozoa	Thecofilosea	NA	NA	NW617
otu87	0	1	0	1	0	1	0	0	3	Eukaryota	Opisthokonta	NA	Choanomonada	Acanthoecida	Acanthoecidae	Acanthoecidae_unclassified	Acanthoecidae_unclassified
otu96	0	1	1	0	1	0	0	0	3	Eukaryota	SAR	Stramenopiles	MAST-1	MAST-1C	MAST-1C_unclassified	MAST-1C_unclassified	MAST-1C_unclassified
otu118	1	1	0	1	0	0	0	0	3	Eukaryota	SAR	Stramenopiles	Ochrophyta	Diatomea	Diatomea_unclassified	Diatomea_unclassified	Diatomea_unclassified
otu125	0	0	0	1	0	1	1	0	3	Eukaryota	SAR	Rhizaria	Cercozoa	Thecofilosea	Thecofilosea_unclassified	Thecofilosea_unclassified	Thecofilosea_unclassified
otu131	1	1	1	0	0	0	0	0	3	Eukaryota	Archaeplastida	Chloroplastida	NA	Mamiellophyceae	Mamiellales	Mamiellales_unclassified	Mamiellales_unclassified
otu138	1	1	1	0	0	0	0	0	3	Eukaryota	SAR	Alveolata	Dinoflagellata	Dinophyceae	Gymnodiniphycidae	Gymnodiniphycidae_unclassified	Gymnodiniphycidae_unclassified
otu151	0	1	0	1	1	0	0	0	3	Eukaryota	SAR	Stramenopiles	Ochrophyta	Diatomea	Bacillariophytina	Bacillariophyceae	Navicula
otu152	1	1	1	0	0	0	0	0	3	Eukaryota	SAR	Alveolata	Ciliophora	Intramacronucleata	Spirotrichea	Oligotrichia	Oligotrichia_unclassified
otu162	1	1	1	0	0	0	0	0	3	Eukaryota	SAR	Stramenopiles	Ochrophyta	Diatomea	Bacillariophytina	Bacillariophyceae	Bacillariophyceae_unclassified
otu164	0	0	0	1	0	1	1	0	3	Eukaryota	SAR	Rhizaria	Cercozoa	Cercozoa_unclassified	Cercozoa_unclassified	Cercozoa_unclassified	Cercozoa_unclassified
otu172	0	1	1	0	1	0	0	0	3	Eukaryota	Opisthokonta	NA	Choanomonada	Acanthoecida	Stephanoecidae	NA	Stephanoeca
otu176	0	1	1	0	1	0	0	0	3	Eukaryota	SAR	Alveolata	Alveolata_unclassified	Alveolata_unclassified	Alveolata_unclassified	Alveolata_unclassified	Alveolata_unclassified
otu180	1	1	1	0	0	0	0	0	3	Eukaryota	SAR	Stramenopiles	Ochrophyta	Chrysophyceae	Ochromonadales	Ochromonadales_unclassified	Ochromonadales_unclassified
otu182	1	1	0	1	0	0	0	0	3	Eukaryota	SAR	Rhizaria	Cercozoa	Thecofilosea	Thecofilosea_unclassified	Thecofilosea_unclassified	Thecofilosea_unclassified
otu194	0	0	0	0	0	1	1	1	3	Eukaryota	SAR	Rhizaria	Cercozoa	NA	CCW10	CCW10_unclassified	CCW10_unclassified
otu195	1	1	0	1	0	0	0	0	3	Eukaryota	SAR	Alveolata	Ciliophora	Intramacronucleata	Spirotrichea	Hypotrichia	Hypotrichia_unclassified
otu200	0	1	1	1	0	0	0	0	3	Eukaryota	SAR	Alveolata	Dinoflagellata	Dinophyceae	Gymnodiniphycidae	Suessiaceae	Suessiaceae_unclassified
otu203	0	0	1	1	1	0	0	0	3	Eukaryota	SAR	Rhizaria	Cercozoa	Thecofilosea	Cryomonadida	Protaspidae	Cryothecomonas
otu204	1	1	0	1	0	0	0	0	3	Eukaryota	Opisthokonta	NA	Freshwater_Opisthokonta	Freshwater_Opisthokonta_unclassified	Freshwater_Opisthokonta_unclassified	Freshwater_Opisthokonta_unclassified	Freshwater_Opisthokonta_unclassified
otu208	1	1	1	0	0	0	0	0	3	Eukaryota	SAR	Rhizaria	Cercozoa	Thecofilosea	Ebriacea	NA	Ebria
otu218	1	1	1	0	0	0	0	0	3	Eukaryota	SAR	Alveolata	Ciliophora	Intramacronucleata	Spirotrichea	Oligotrichia	Oligotrichia_unclassified
otu228	0	0	0	1	0	1	1	0	3	Eukaryota	SAR	Alveolata	Dinoflagellata	Dinophyceae	Gymnodiniphycidae	Suessiaceae	Suessiaceae_unclassified
otu234	0	0	0	1	0	1	1	0	3	Eukaryota	SAR	Rhizaria	Cercozoa	Imbricatea	p15D09	p15D09_unclassified	p15D09_unclassified
otu244	1	1	0	1	0	0	0	0	3	Eukaryota	SAR	Stramenopiles	Ochrophyta	Diatomea	Bacillariophytina	Bacillariophyceae	Navicula
otu251	1	1	1	0	0	0	0	0	3	Eukaryota	Archaeplastida	Chloroplastida	NA	Dolichomastigales	NA	NA	Crustomastix
otu252	1	1	1	0	0	0	0	0	3	Eukaryota	SAR	Rhizaria	Cercozoa	Thecofilosea	Ebriacea	NA	Ebria
otu260	0	0	0	0	0	1	1	1	3	Eukaryota	SAR	Alveolata	Protalveolata	Syndiniales	NA	Syndiniales_Group_I	Syndiniales_Group_I_unclassified
otu272	0	1	1	0	1	0	0	0	3	Eukaryota	NA	NA	Picozoa	Picomonadida	Picomonadida_unclassified	Picomonadida_unclassified	Picomonadida_unclassified
otu285	0	1	0	1	1	0	0	0	3	Eukaryota	SAR	Stramenopiles	Ochrophyta	Diatomea	Bacillariophytina	Bacillariophyceae	Bacillariophyceae_unclassified
otu289	0	1	1	1	0	0	0	0	3	Eukaryota	SAR	Stramenopiles	Labyrinthulomycetes	Labyrinthulomycetes_unclassified	Labyrinthulomycetes_unclassified	Labyrinthulomycetes_unclassified	Labyrinthulomycetes_unclassified
otu293	1	1	1	0	0	0	0	0	3	Eukaryota	Archaeplastida	Chloroplastida	NA	Mamiellophyceae	Mamiellales	Mamiellales_unclassified	Mamiellales_unclassified
otu299	1	1	1	0	0	0	0	0	3	Eukaryota	SAR	Stramenopiles	Ochrophyta	Dictyochophyceae	Pedinellales	Pedinellales_unclassified	Pedinellales_unclassified
otu305	0	0	0	0	1	1	1	0	3	Eukaryota	SAR	Alveolata	Alveolata_unclassified	Alveolata_unclassified	Alveolata_unclassified	Alveolata_unclassified	Alveolata_unclassified
otu307	0	1	1	0	1	0	0	0	3	Eukaryota	SAR	Stramenopiles	Ochrophyta	Diatomea	Bacillariophytina	Mediophyceae	Thalassiosira
otu310	1	1	1	0	0	0	0	0	3	Eukaryota	SAR	Stramenopiles	Ochrophyta	Pelagophyceae	Pelagophyceae_unclassified	Pelagophyceae_unclassified	Pelagophyceae_unclassified
otu328	1	1	1	0	0	0	0	0	3	Eukaryota	SAR	Stramenopiles	Ochrophyta	Chrysophyceae	LG01-09	LG01-09_unclassified	LG01-09_unclassified
otu329	0	1	1	0	1	0	0	0	3	Eukaryota	SAR	Alveolata	Dinoflagellata	Dinophyceae	Gymnodiniphycidae	Suessiaceae	3b-C9
otu337	0	0	1	1	0	1	0	0	3	Eukaryota	SAR	Stramenopiles	Labyrinthulomycetes	Labyrinthulomycetes_unclassified	Labyrinthulomycetes_unclassified	Labyrinthulomycetes_unclassified	Labyrinthulomycetes_unclassified
otu343	0	1	1	0	0	0	1	0	3	Eukaryota	SAR	Stramenopiles	MAST-12	MAST-12B	MAST-12B_unclassified	MAST-12B_unclassified	MAST-12B_unclassified
otu351	1	1	1	0	0	0	0	0	3	Eukaryota	SAR	Stramenopiles	Ochrophyta	Chrysophyceae	Chrysophyceae_unclassified	Chrysophyceae_unclassified	Chrysophyceae_unclassified
otu357	0	0	0	0	0	1	1	1	3	Eukaryota	SAR	Rhizaria	Cercozoa	Thecofilosea	Thecofilosea_unclassified	Thecofilosea_unclassified	Thecofilosea_unclassified
otu384	0	0	1	0	0	0	1	1	3	Eukaryota	SAR	Stramenopiles	MAST-12	MAST-12_unclassified	MAST-12_unclassified	MAST-12_unclassified	MAST-12_unclassified
otu398	1	1	1	0	0	0	0	0	3	Eukaryota	SAR	Alveolata	Alveolata_unclassified	Alveolata_unclassified	Alveolata_unclassified	Alveolata_unclassified	Alveolata_unclassified
otu409	0	1	1	1	0	0	0	0	3	Eukaryota	SAR	Stramenopiles	Ochrophyta	Chrysophyceae	Ochromonadales	Ochromonadales_unclassified	Ochromonadales_unclassified
otu412	1	1	1	0	0	0	0	0	3	Eukaryota	SAR	Alveolata	Dinoflagellata	Dinophyceae	Gymnodiniphycidae	Gymnodiniphycidae_unclassified	Gymnodiniphycidae_unclassified
otu415	0	0	0	0	0	1	1	1	3	Eukaryota	SAR	Rhizaria	Cercozoa	Cercozoa_unclassified	Cercozoa_unclassified	Cercozoa_unclassified	Cercozoa_unclassified
otu463	1	1	1	0	0	0	0	0	3	Eukaryota	Archaeplastida	Chloroplastida	NA	Mamiellophyceae	Mamiellales	Mamiellales_unclassified	Mamiellales_unclassified
otu470	1	1	1	0	0	0	0	0	3	Eukaryota	SAR	Rhizaria	Cercozoa	Thecofilosea	Thecofilosea_unclassified	Thecofilosea_unclassified	Thecofilosea_unclassified
otu491	0	1	1	1	0	0	0	0	3	Eukaryota	Opisthokonta	Fungi	Chytridiomycota	Chytridiomycetes	Chytridiales	Chytridiaceae	Chytridiaceae_unclassified
otu494	1	1	0	1	0	0	0	0	3	Eukaryota	SAR	Stramenopiles	Ochrophyta	Diatomea	Bacillariophytina	Bacillariophyceae	Nitzschia
otu529	1	1	1	0	0	0	0	0	3	Eukaryota	SAR	Rhizaria	Cercozoa	Thecofilosea	NA	NA	NW617
otu539	1	1	1	0	0	0	0	0	3	Eukaryota	SAR	Stramenopiles	Ochrophyta	Diatomea	Bacillariophytina	Bacillariophyceae	CCMP2297
otu574	1	1	0	1	0	0	0	0	3	Eukaryota	SAR	Stramenopiles	Ochrophyta	Diatomea	Bacillariophytina	Bacillariophyceae	Bacillariophyceae_unclassified
otu582	1	1	1	0	0	0	0	0	3	Eukaryota	SAR	Alveolata	Dinoflagellata	Dinophyceae	Dinophyceae_unclassified	Dinophyceae_unclassified	Dinophyceae_unclassified
otu603	0	1	1	1	0	0	0	0	3	Eukaryota	SAR	Rhizaria	Cercozoa	Thecofilosea	Cryomonadida	Protaspidae	Cryothecomonas
otu605	1	1	1	0	0	0	0	0	3	Eukaryota	SAR	Rhizaria	Cercozoa	Cercozoa_unclassified	Cercozoa_unclassified	Cercozoa_unclassified	Cercozoa_unclassified
otu607	1	1	1	0	0	0	0	0	3	Eukaryota	Archaeplastida	Chloroplastida	NA	Mamiellophyceae	Mamiellales	Mamiellales_unclassified	Mamiellales_unclassified
otu640	1	0	1	1	0	0	0	0	3	Eukaryota	SAR	Stramenopiles	Ochrophyta	Chrysophyceae	I76	I76_unclassified	I76_unclassified
otu687	1	1	1	0	0	0	0	0	3	Eukaryota	Archaeplastida	Chloroplastida	NA	Mamiellophyceae	Mamiellales	Mamiellales_unclassified	Mamiellales_unclassified
otu725	1	1	1	0	0	0	0	0	3	Eukaryota	SAR	Stramenopiles	Ochrophyta	Diatomea	Bacillariophytina	Bacillariophyceae	CCMP2297
otu770	1	1	0	1	0	0	0	0	3	Eukaryota	SAR	Alveolata	Dinoflagellata	Dinophyceae	Gymnodiniphycidae	Suessiaceae	Suessiaceae_unclassified
otu798	1	1	1	0	0	0	0	0	3	Eukaryota	SAR	Alveolata	Dinoflagellata	Dinophyceae	Gymnodiniphycidae	Suessiaceae	Suessiaceae_unclassified
otu856	1	1	1	0	0	0	0	0	3	Eukaryota	SAR	Rhizaria	Cercozoa	Thecofilosea	Cryomonadida	Protaspidae	Cryothecomonas
otu865	1	1	1	0	0	0	0	0	3	Eukaryota	SAR	Alveolata	Dinoflagellata	Dinophyceae	Peridiniphycidae	Thoracosphaeraceae	Scrippsiella
otu972	1	1	1	0	0	0	0	0	3	Eukaryota	SAR	Alveolata	Dinoflagellata	Dinophyceae	Dinophyceae_unclassified	Dinophyceae_unclassified	Dinophyceae_unclassified
otu1005	0	1	1	1	0	0	0	0	3	Eukaryota	SAR	Alveolata	Dinoflagellata	Dinophyceae	Peridiniphycidae	Thoracosphaeraceae	Scrippsiella
otu1112	1	1	1	0	0	0	0	0	3	Eukaryota	SAR	Alveolata	Dinoflagellata	Dinophyceae	Gymnodiniphycidae	Suessiaceae	Suessiaceae_unclassified
otu48	0	0	1	0	1	0	0	0	2	Eukaryota	SAR	Alveolata	Protalveolata	Syndiniales	NA	NA	Amoebophrya
otu65	1	0	1	0	0	0	0	0	2	Eukaryota	Opisthokonta	Fungi	Basidiomycota	Microbotryomycetes	Leucosporidiales	Leucosporidiales_unclassified	Leucosporidiales_unclassified
otu72	0	1	0	0	1	0	0	0	2	Eukaryota	SAR	Alveolata	Dinoflagellata	Dinophyceae	Gymnodiniphycidae	Gymnodinium_clade	Gymnodinium
otu75	0	1	0	0	1	0	0	0	2	Eukaryota	NA	Haptophyta	Prymnesiophyceae	NA	NA	NA	Phaeocystis
otu79	1	1	0	0	0	0	0	0	2	Eukaryota	SAR	Alveolata	Ciliophora	Intramacronucleata	Spirotrichea	Hypotrichia	Hypotrichia_unclassified
otu92	1	1	0	0	0	0	0	0	2	Eukaryota	SAR	Alveolata	Ciliophora	Intramacronucleata	Spirotrichea	Hypotrichia	Hypotrichia_unclassified
otu98	0	0	1	1	0	0	0	0	2	Eukaryota	SAR	Stramenopiles	Ochrophyta	Diatomea	Bacillariophytina	Mediophyceae	Mediophyceae_unclassified
otu107	0	0	1	0	1	0	0	0	2	Eukaryota	SAR	Stramenopiles	Stramenopiles_unclassified	Stramenopiles_unclassified	Stramenopiles_unclassified	Stramenopiles_unclassified	Stramenopiles_unclassified
otu122	0	1	0	0	1	0	0	0	2	Eukaryota	SAR	Stramenopiles	MAST-2	MAST-2_unclassified	MAST-2_unclassified	MAST-2_unclassified	MAST-2_unclassified
otu130	0	1	1	0	0	0	0	0	2	Eukaryota	SAR	Rhizaria	Cercozoa	Thecofilosea	Cryomonadida	Protaspidae	Cryothecomonas
otu136	0	0	0	0	0	1	1	0	2	Eukaryota	Archaeplastida	Chloroplastida	NA	Chlorophyceae	Chlorophyceae_unclassified	Chlorophyceae_unclassified	Chlorophyceae_unclassified
otu143	0	0	1	0	1	0	0	0	2	Eukaryota	SAR	Alveolata	OLI11255	OLI11255_unclassified	OLI11255_unclassified	OLI11255_unclassified	OLI11255_unclassified
otu144	0	0	1	0	1	0	0	0	2	Eukaryota	SAR	Stramenopiles	MAST-7	MAST-7A	MAST-7A_unclassified	MAST-7A_unclassified	MAST-7A_unclassified
otu161	0	0	1	0	1	0	0	0	2	Eukaryota	NA	Incertae_Sedis	NA	NA	NA	NA	Telonema
otu169	0	1	0	0	1	0	0	0	2	Eukaryota	SAR	Alveolata	Dinoflagellata	Dinophyceae	Gymnodiniphycidae	Gymnodinium_clade	Chytriodinium
otu187	1	1	0	0	0	0	0	0	2	Eukaryota	SAR	Rhizaria	Cercozoa	7-5.4	7-5.4_unclassified	7-5.4_unclassified	7-5.4_unclassified
otu196	0	0	1	0	1	0	0	0	2	Eukaryota	NA	NA	Picozoa	Picozoa_unclassified	Picozoa_unclassified	Picozoa_unclassified	Picozoa_unclassified
otu202	0	1	0	0	1	0	0	0	2	Eukaryota	SAR	Alveolata	Dinoflagellata	Dinophyceae	Gymnodiniphycidae	Gymnodinium_clade	Gymnodinium_clade_unclassified
otu211	1	1	0	0	0	0	0	0	2	Eukaryota	SAR	Rhizaria	Cercozoa	Thecofilosea	Thecofilosea_unclassified	Thecofilosea_unclassified	Thecofilosea_unclassified
otu212	0	0	0	0	0	1	0	1	2	Eukaryota	SAR	Rhizaria	Cercozoa	Imbricatea	p15D09	p15D09_unclassified	p15D09_unclassified
otu215	0	0	1	0	1	0	0	0	2	Eukaryota	NA	NA	Picozoa	Picozoa_unclassified	Picozoa_unclassified	Picozoa_unclassified	Picozoa_unclassified
otu221	0	0	0	0	0	1	1	0	2	Eukaryota	SAR	Rhizaria	Cercozoa	Thecofilosea	Ebriacea	NA	Ebria
otu222	0	1	1	0	0	0	0	0	2	Eukaryota	SAR	Stramenopiles	Ochrophyta	Diatomea	Diatomea_unclassified	Diatomea_unclassified	Diatomea_unclassified
otu226	0	0	1	0	1	0	0	0	2	Eukaryota	SAR	Stramenopiles	MAST-1	MAST-1C	MAST-1C_unclassified	MAST-1C_unclassified	MAST-1C_unclassified
otu227	0	0	0	0	0	1	0	1	2	Eukaryota	SAR	Rhizaria	Cercozoa	Cercozoa_unclassified	Cercozoa_unclassified	Cercozoa_unclassified	Cercozoa_unclassified
otu232	1	1	0	0	0	0	0	0	2	Eukaryota	SAR	Stramenopiles	Ochrophyta	NA	NA	NA	Bolidomonas
otu233	0	0	0	0	1	0	0	1	2	Eukaryota	SAR	Rhizaria	Retaria	Acantharia	Chaunocanthida	Chaunocanthida_unclassified	Chaunocanthida_unclassified
otu241	0	1	0	0	1	0	0	0	2	Eukaryota	SAR	Alveolata	Alveolata_unclassified	Alveolata_unclassified	Alveolata_unclassified	Alveolata_unclassified	Alveolata_unclassified
otu245	1	1	0	0	0	0	0	0	2	Eukaryota	SAR	Alveolata	Ciliophora	Intramacronucleata	Conthreep	Oligohymenophorea	Homalogastra
otu246	1	1	0	0	0	0	0	0	2	Eukaryota	SAR	Stramenopiles	Ochrophyta	NA	NA	NA	Bolidomonas
otu248	0	0	1	0	1	0	0	0	2	Eukaryota	SAR	Stramenopiles	Ochrophyta	Dictyochophyceae	Pedinellales	Pedinellales_unclassified	Pedinellales_unclassified
otu249	0	0	1	0	1	0	0	0	2	Eukaryota	SAR	Stramenopiles	MAST-7	MAST-7A	MAST-7A_unclassified	MAST-7A_unclassified	MAST-7A_unclassified
otu267	0	0	1	0	1	0	0	0	2	Eukaryota	SAR	Stramenopiles	MAST-3	MAST-3L	MAST-3L_unclassified	MAST-3L_unclassified	MAST-3L_unclassified
otu269	0	1	1	0	0	0	0	0	2	Eukaryota	SAR	Rhizaria	Cercozoa	Thecofilosea	Thecofilosea_unclassified	Thecofilosea_unclassified	Thecofilosea_unclassified
otu273	0	0	0	1	0	1	0	0	2	Eukaryota	SAR	Stramenopiles	Labyrinthulomycetes	NA	NA	NA	TAGIRI-17
otu276	1	1	0	0	0	0	0	0	2	Eukaryota	SAR	Rhizaria	Cercozoa	Imbricatea	Silicofilosea	Thaumatomonadida	Thaumatomonadida_unclassified
otu284	1	1	0	0	0	0	0	0	2	Eukaryota	SAR	Alveolata	Ciliophora	Intramacronucleata	Spirotrichea	Choreotrichia	Choreotrichia_unclassified
otu290	0	0	0	0	0	1	1	0	2	Eukaryota	SAR	Stramenopiles	Ochrophyta	NA	NA	NA	Bolidomonas
otu291	0	0	1	1	0	0	0	0	2	Eukaryota	SAR	Stramenopiles	Ochrophyta	Chrysophyceae	Chrysophyceae_unclassified	Chrysophyceae_unclassified	Chrysophyceae_unclassified
otu298	0	1	0	0	1	0	0	0	2	Eukaryota	SAR	Alveolata	Dinoflagellata	Dinoflagellata_unclassified	Dinoflagellata_unclassified	Dinoflagellata_unclassified	Dinoflagellata_unclassified
otu306	0	0	0	0	0	1	1	0	2	Eukaryota	SAR	Stramenopiles	Labyrinthulomycetes	Labyrinthulomycetes_unclassified	Labyrinthulomycetes_unclassified	Labyrinthulomycetes_unclassified	Labyrinthulomycetes_unclassified
otu309	0	1	0	0	1	0	0	0	2	Eukaryota	NA	Cryptophyceae	Cryptophyceae_unclassified	Cryptophyceae_unclassified	Cryptophyceae_unclassified	Cryptophyceae_unclassified	Cryptophyceae_unclassified
otu319	0	0	1	1	0	0	0	0	2	Eukaryota	Opisthokonta	Fungi	Chytridiomycota	Chytridiomycetes	Chytridiomycetes_unclassified	Chytridiomycetes_unclassified	Chytridiomycetes_unclassified
otu321	0	0	0	0	0	1	1	0	2	Eukaryota	SAR	Rhizaria	Cercozoa	Imbricatea	p15D09	p15D09_unclassified	p15D09_unclassified
otu322	0	1	1	0	0	0	0	0	2	Eukaryota	NA	Haptophyta	Pavlovophyceae	Pavlovophyceae_unclassified	Pavlovophyceae_unclassified	Pavlovophyceae_unclassified	Pavlovophyceae_unclassified
otu327	0	0	1	1	0	0	0	0	2	Eukaryota	SAR	Rhizaria	Cercozoa	Thecofilosea	NA	NA	NW617
otu331	0	1	1	0	0	0	0	0	2	Eukaryota	SAR	Alveolata	Protalveolata	Syndiniales	NA	NA	Amoebophrya
otu342	0	0	1	1	0	0	0	0	2	Eukaryota	SAR	Rhizaria	Cercozoa	Cercozoa_unclassified	Cercozoa_unclassified	Cercozoa_unclassified	Cercozoa_unclassified
otu348	0	1	1	0	0	0	0	0	2	Eukaryota	SAR	Alveolata	Protalveolata	Syndiniales	NA	Syndiniales_Group_II	Syndiniales_Group_II_unclassified
otu349	0	0	1	0	1	0	0	0	2	Eukaryota	SAR	Alveolata	Ciliophora	Intramacronucleata	Spirotrichea	Choreotrichia	Choreotrichia_unclassified
otu354	1	1	0	0	0	0	0	0	2	Eukaryota	NA	Cryptophyceae	NA	NA	NA	NA	Goniomonas
otu360	0	0	1	1	0	0	0	0	2	Eukaryota	SAR	Rhizaria	Cercozoa	Thecofilosea	Cryomonadida	Protaspidae	Cryothecomonas
otu368	0	0	0	0	0	1	0	1	2	Eukaryota	SAR	Alveolata	Protalveolata	Syndiniales	NA	Syndiniales_Group_II	Syndiniales_Group_II_unclassified
otu376	1	1	0	0	0	0	0	0	2	Eukaryota	SAR	Rhizaria	Cercozoa	Thecofilosea	Cryomonadida	Protaspidae	Cryothecomonas
otu378	1	1	0	0	0	0	0	0	2	Eukaryota	SAR	Stramenopiles	Ochrophyta	Ochrophyta_unclassified	Ochrophyta_unclassified	Ochrophyta_unclassified	Ochrophyta_unclassified
otu379	0	0	0	1	1	0	0	0	2	Eukaryota	SAR	Stramenopiles	Ochrophyta	Diatomea	Bacillariophytina	Bacillariophyceae	Amphora
otu382	0	1	0	1	0	0	0	0	2	Eukaryota	SAR	Stramenopiles	Ochrophyta	Diatomea	Diatomea_unclassified	Diatomea_unclassified	Diatomea_unclassified
otu389	0	0	0	0	0	1	0	1	2	Eukaryota	SAR	Stramenopiles	Labyrinthulomycetes	Labyrinthulomycetes_unclassified	Labyrinthulomycetes_unclassified	Labyrinthulomycetes_unclassified	Labyrinthulomycetes_unclassified
otu391	0	0	1	0	1	0	0	0	2	Eukaryota	NA	NA	Picozoa	Picozoa_unclassified	Picozoa_unclassified	Picozoa_unclassified	Picozoa_unclassified
otu392	1	0	0	1	0	0	0	0	2	Eukaryota	SAR	Stramenopiles	Ochrophyta	Pelagophyceae	Pelagophyceae_unclassified	Pelagophyceae_unclassified	Pelagophyceae_unclassified
otu411	1	1	0	0	0	0	0	0	2	Eukaryota	SAR	Rhizaria	Cercozoa	Imbricatea	Silicofilosea	Thaumatomonadida	Thaumatomonadida_unclassified
otu416	0	1	1	0	0	0	0	0	2	Eukaryota	SAR	Stramenopiles	Ochrophyta	Chrysophyceae	Ochromonadales	NA	Paraphysomonas
otu420	1	0	0	1	0	0	0	0	2	Eukaryota	SAR	Stramenopiles	Ochrophyta	Chrysophyceae	Chrysophyceae_unclassified	Chrysophyceae_unclassified	Chrysophyceae_unclassified
otu421	1	1	0	0	0	0	0	0	2	Eukaryota	SAR	Stramenopiles	Ochrophyta	NA	NA	NA	Bolidomonas
otu431	0	0	0	0	0	1	0	1	2	Eukaryota	SAR	Stramenopiles	Labyrinthulomycetes	Labyrinthulomycetes_unclassified	Labyrinthulomycetes_unclassified	Labyrinthulomycetes_unclassified	Labyrinthulomycetes_unclassified
otu433	0	1	1	0	0	0	0	0	2	Eukaryota	SAR	Stramenopiles	Ochrophyta	NA	NA	NA	Bolidomonas
otu437	0	0	1	1	0	0	0	0	2	Eukaryota	SAR	Rhizaria	Cercozoa	Cercozoa_unclassified	Cercozoa_unclassified	Cercozoa_unclassified	Cercozoa_unclassified
otu441	0	0	0	0	0	0	1	1	2	Eukaryota	SAR	Rhizaria	Cercozoa	NA	CCW10	CCW10_unclassified	CCW10_unclassified
otu458	0	1	1	0	0	0	0	0	2	Eukaryota	SAR	Stramenopiles	Ochrophyta	Diatomea	Diatomea_unclassified	Diatomea_unclassified	Diatomea_unclassified
otu466	0	0	0	0	0	1	0	1	2	Eukaryota	SAR	Alveolata	Alveolata_unclassified	Alveolata_unclassified	Alveolata_unclassified	Alveolata_unclassified	Alveolata_unclassified
otu469	0	0	0	0	0	0	1	1	2	Eukaryota	SAR	Rhizaria	Cercozoa	Thecofilosea	NA	NA	NW617
otu476	0	0	1	1	0	0	0	0	2	Eukaryota	SAR	Alveolata	Ciliophora	Intramacronucleata	Conthreep	Oligohymenophorea	Homalogastra
otu481	0	0	0	1	0	0	1	0	2	Eukaryota	SAR	Stramenopiles	Labyrinthulomycetes	NA	NA	Thraustochytriaceae	Labyrinthuloides
otu483	0	0	1	1	0	0	0	0	2	Eukaryota	SAR	Stramenopiles	Ochrophyta	Chrysophyceae	CCI40	CCI40_unclassified	CCI40_unclassified
otu488	1	1	0	0	0	0	0	0	2	Eukaryota	SAR	Rhizaria	Cercozoa	Cercozoa_unclassified	Cercozoa_unclassified	Cercozoa_unclassified	Cercozoa_unclassified
otu495	0	1	0	0	0	1	0	0	2	Eukaryota	SAR	Rhizaria	Cercozoa	Thecofilosea	Thecofilosea_unclassified	Thecofilosea_unclassified	Thecofilosea_unclassified
otu499	0	1	0	0	0	0	1	0	2	Eukaryota	SAR	Rhizaria	Cercozoa	Thecofilosea	Ebriacea	NA	Ebria
otu501	0	0	0	0	0	1	0	1	2	Eukaryota	Opisthokonta	Metazoa_(Animalia)	Nematoda	Chromadorea	Monhysterida	Monhysterida_unclassified	Monhysterida_unclassified
otu502	0	1	1	0	0	0	0	0	2	Eukaryota	NA	Incertae_Sedis	Apusomonadidae	NA	NA	NA	Amastigomonas
otu504	0	1	1	0	0	0	0	0	2	Eukaryota	SAR	Rhizaria	Cercozoa	Thecofilosea	Thecofilosea_unclassified	Thecofilosea_unclassified	Thecofilosea_unclassified
otu511	0	0	1	0	0	0	1	0	2	Eukaryota	SAR	Rhizaria	Cercozoa	Thecofilosea	Thecofilosea_unclassified	Thecofilosea_unclassified	Thecofilosea_unclassified
otu526	0	1	0	0	0	0	1	0	2	Eukaryota	Archaeplastida	Chloroplastida	NA	Prasinophytae	Prasinophytae_unclassified	Prasinophytae_unclassified	Prasinophytae_unclassified
otu538	1	1	0	0	0	0	0	0	2	Eukaryota	SAR	Alveolata	Dinoflagellata	Dinophyceae	Gymnodiniphycidae	Gymnodinium_clade	Gymnodinium_clade_unclassified
otu543	0	1	0	0	1	0	0	0	2	Eukaryota	Archaeplastida	Chloroplastida	NA	Mamiellophyceae	Mamiellales	NA	Micromonas
otu546	1	1	0	0	0	0	0	0	2	Eukaryota	SAR	Stramenopiles	Ochrophyta	NA	NA	NA	Bolidomonas
otu556	0	0	1	0	1	0	0	0	2	Eukaryota	SAR	Rhizaria	Cercozoa	NA	CCW10	CCW10_unclassified	CCW10_unclassified
otu567	1	1	0	0	0	0	0	0	2	Eukaryota	SAR	Stramenopiles	Ochrophyta	Diatomea	Bacillariophytina	Bacillariophyceae	Nitzschia
otu588	1	0	1	0	0	0	0	0	2	Eukaryota	SAR	Stramenopiles	Ochrophyta	Chrysophyceae	Chrysophyceae_unclassified	Chrysophyceae_unclassified	Chrysophyceae_unclassified
otu595	0	0	1	0	1	0	0	0	2	Eukaryota	SAR	Stramenopiles	Ochrophyta	Chrysophyceae	NA	NA	E222
otu599	0	0	1	0	1	0	0	0	2	Eukaryota	NA	Incertae_Sedis	NA	NA	NA	NA	Telonema
otu608	0	0	1	1	0	0	0	0	2	Eukaryota	SAR	Stramenopiles	Ochrophyta	Chrysophyceae	CCI40	CCI40_unclassified	CCI40_unclassified
otu612	0	1	1	0	0	0	0	0	2	Eukaryota	SAR	Stramenopiles	Ochrophyta	NA	NA	NA	Bolidomonas
otu622	0	0	0	0	0	1	1	0	2	Eukaryota	SAR	Rhizaria	Cercozoa	Thecofilosea	Cryomonadida	Protaspidae	Cryothecomonas
otu641	0	0	1	0	1	0	0	0	2	Eukaryota	NA	Cryptophyceae	Cryptomonadales	NA	NA	NA	Teleaulax
otu660	0	0	0	0	0	1	1	0	2	Eukaryota	Archaeplastida	Chloroplastida	NA	Nephroselmidophyceae	Nephroselmidales	NA	Nephroselmis
otu668	1	1	0	0	0	0	0	0	2	Eukaryota	SAR	Alveolata	Dinoflagellata	Dinophyceae	Dinophyceae_unclassified	Dinophyceae_unclassified	Dinophyceae_unclassified
otu669	0	0	0	0	0	0	1	1	2	Eukaryota	SAR	Alveolata	Protalveolata	Syndiniales	NA	Syndiniales_Group_II	Syndiniales_Group_II_unclassified
otu670	0	0	0	0	0	1	0	1	2	Eukaryota	SAR	Rhizaria	Cercozoa	Cercozoa_unclassified	Cercozoa_unclassified	Cercozoa_unclassified	Cercozoa_unclassified
otu675	1	0	1	0	0	0	0	0	2	Eukaryota	SAR	Stramenopiles	Ochrophyta	Dictyochophyceae	Pedinellales	Pedinellales_unclassified	Pedinellales_unclassified
otu676	1	1	0	0	0	0	0	0	2	Eukaryota	SAR	Stramenopiles	Ochrophyta	Diatomea	Bacillariophytina	Bacillariophyceae	Bacillariophyceae_unclassified
otu695	0	0	0	1	0	1	0	0	2	Eukaryota	Archaeplastida	Chloroplastida	NA	Chlorophyceae	Chlorophyceae_unclassified	Chlorophyceae_unclassified	Chlorophyceae_unclassified
otu704	1	1	0	0	0	0	0	0	2	Eukaryota	SAR	Stramenopiles	Ochrophyta	Pelagophyceae	Pelagophyceae_unclassified	Pelagophyceae_unclassified	Pelagophyceae_unclassified
otu713	1	0	0	1	0	0	0	0	2	Eukaryota	SAR	Alveolata	Dinoflagellata	Dinophyceae	Gymnodiniphycidae	Suessiaceae	Suessiaceae_unclassified
otu721	1	1	0	0	0	0	0	0	2	Eukaryota	SAR	Alveolata	Dinoflagellata	Dinophyceae	Gymnodiniphycidae	Suessiaceae	Suessiaceae_unclassified
otu745	1	1	0	0	0	0	0	0	2	Eukaryota	SAR	SAR_unclassified	SAR_unclassified	SAR_unclassified	SAR_unclassified	SAR_unclassified	SAR_unclassified
otu788	0	1	0	1	0	0	0	0	2	Eukaryota	SAR	Stramenopiles	Ochrophyta	Diatomea	Bacillariophytina	Mediophyceae	Mediophyceae_unclassified
otu805	1	1	0	0	0	0	0	0	2	Eukaryota	SAR	Alveolata	Dinoflagellata	Dinophyceae	Gymnodiniphycidae	Gymnodinium_clade	Gymnodinium_clade_unclassified
otu814	0	1	0	1	0	0	0	0	2	Eukaryota	SAR	Stramenopiles	Ochrophyta	Diatomea	Bacillariophytina	Bacillariophyceae	Bacillariophyceae_unclassified
otu835	1	1	0	0	0	0	0	0	2	Eukaryota	SAR	Stramenopiles	Ochrophyta	NA	NA	NA	Bolidomonas
otu849	1	1	0	0	0	0	0	0	2	Eukaryota	SAR	Alveolata	Dinoflagellata	Dinophyceae	Peridiniphycidae	Thoracosphaeraceae	Scrippsiella
otu853	0	1	0	1	0	0	0	0	2	Eukaryota	SAR	Alveolata	Dinoflagellata	Dinophyceae	Peridiniphycidae	Thoracosphaeraceae	Scrippsiella
otu863	0	0	0	0	0	1	1	0	2	Eukaryota	SAR	Stramenopiles	Ochrophyta	Eustigmatophyceae	Eustigmatales	Eustigmatales_unclassified	Eustigmatales_unclassified
otu933	1	0	1	0	0	0	0	0	2	Eukaryota	SAR	Alveolata	Dinoflagellata	Dinophyceae	Gymnodiniphycidae	Gymnodinium_clade	Gymnodinium_clade_unclassified
otu983	1	1	0	0	0	0	0	0	2	Eukaryota	SAR	SAR_unclassified	SAR_unclassified	SAR_unclassified	SAR_unclassified	SAR_unclassified	SAR_unclassified
otu1124	1	1	0	0	0	0	0	0	2	Eukaryota	SAR	Alveolata	Ciliophora	Intramacronucleata	Conthreep	Oligohymenophorea	Homalogastra
otu1316	1	1	0	0	0	0	0	0	2	Eukaryota	SAR	Stramenopiles	Ochrophyta	Diatomea	Bacillariophytina	Bacillariophyceae	Bacillariophyceae_unclassified
otu3163	0	0	0	0	0	1	0	1	2	Eukaryota	SAR	Stramenopiles	Labyrinthulomycetes	Labyrinthulomycetes_unclassified	Labyrinthulomycetes_unclassified	Labyrinthulomycetes_unclassified	Labyrinthulomycetes_unclassified
otu16	0	0	0	0	1	0	0	0	1	Eukaryota	Opisthokonta	Metazoa_(Animalia)	Arthropoda	Maxillopoda	Calanoida	Calanoida_unclassified	Calanoida_unclassified
otu29	0	0	0	0	1	0	0	0	1	Eukaryota	SAR	Alveolata	Dinoflagellata	Dinophyceae	Gymnodiniphycidae	NA	Gyrodinium
otu60	0	0	0	0	1	0	0	0	1	Eukaryota	SAR	Alveolata	Ciliophora	Intramacronucleata	Spirotrichea	Oligotrichia	Oligotrichia_unclassified
otu80	0	0	0	0	1	0	0	0	1	Eukaryota	NA	Haptophyta	Prymnesiophyceae	NA	NA	NA	Phaeocystis
otu97	0	0	0	0	1	0	0	0	1	Eukaryota	SAR	Alveolata	Protalveolata	Syndiniales	NA	Syndiniales_Group_I	Syndiniales_Group_I_unclassified
otu103	0	1	0	0	0	0	0	0	1	Eukaryota	NA	Incertae_Sedis	NA	NA	NA	NA	Telonema
otu106	0	0	0	0	1	0	0	0	1	Eukaryota	SAR	Alveolata	Protalveolata	Syndiniales	NA	Syndiniales_Group_I	Syndiniales_Group_I_unclassified
otu108	0	0	0	0	1	0	0	0	1	Eukaryota	SAR	Alveolata	Dinoflagellata	Dinophyceae	Gymnodiniphycidae	Kareniaceae	Karlodinium
otu119	0	0	0	0	0	1	0	0	1	Eukaryota	SAR	Alveolata	Ciliophora	Intramacronucleata	Spirotrichea	Hypotrichia	Holosticha
otu121	0	0	0	0	0	0	0	1	1	Eukaryota	SAR	Rhizaria	Cercozoa	Imbricatea	Silicofilosea	Thaumatomonadida	Thaumatomonadida_unclassified
otu123	0	0	0	0	1	0	0	0	1	Eukaryota	SAR	Alveolata	Protalveolata	Syndiniales	NA	Syndiniales_Group_II	Syndiniales_Group_II_unclassified
otu124	0	1	0	0	0	0	0	0	1	Eukaryota	Opisthokonta	Metazoa_(Animalia)	Arthropoda	Maxillopoda	Maxillopoda_unclassified	Maxillopoda_unclassified	Maxillopoda_unclassified
otu126	0	0	1	0	0	0	0	0	1	Eukaryota	SAR	Alveolata	Ciliophora	Intramacronucleata	Spirotrichea	Choreotrichia	Choreotrichia_unclassified
otu133	0	0	0	0	0	0	0	1	1	Eukaryota	Opisthokonta	Metazoa_(Animalia)	Xenacoelomorpha	Acoela	Acoela_unclassified	Acoela_unclassified	Acoela_unclassified
otu135	0	0	0	0	1	0	0	0	1	Eukaryota	SAR	Alveolata	Protalveolata	Syndiniales	NA	Syndiniales_Group_I	Syndiniales_Group_I_unclassified
otu145	0	0	0	0	1	0	0	0	1	Eukaryota	SAR	Stramenopiles	Ochrophyta	Dictyochophyceae	Pedinellales	Pedinellales_unclassified	Pedinellales_unclassified
otu146	0	1	0	0	0	0	0	0	1	Eukaryota	SAR	Stramenopiles	Labyrinthulomycetes	NA	NA	Thraustochytriaceae	E170
otu147	0	0	1	0	0	0	0	0	1	Eukaryota	SAR	Rhizaria	Cercozoa	Thecofilosea	NA	NA	NW617
otu154	0	0	0	0	1	0	0	0	1	Eukaryota	SAR	Alveolata	Ciliophora	Intramacronucleata	Spirotrichea	Oligotrichia	Pseudotontonia
otu155	0	0	0	0	1	0	0	0	1	Eukaryota	NA	Incertae_Sedis	NA	NA	NA	NA	Telonema
otu159	0	0	0	1	0	0	0	0	1	Eukaryota	SAR	Stramenopiles	Ochrophyta	Diatomea	Bacillariophytina	Mediophyceae	Mediophyceae_unclassified
otu160	0	0	0	0	1	0	0	0	1	Eukaryota	NA	NA	Picozoa	Picomonadida	Picomonadida_unclassified	Picomonadida_unclassified	Picomonadida_unclassified
otu167	0	0	0	0	1	0	0	0	1	Eukaryota	SAR	Alveolata	Protalveolata	Syndiniales	NA	NA	Amoebophrya
otu168	0	0	0	0	1	0	0	0	1	Eukaryota	SAR	Stramenopiles	Ochrophyta	Dictyochophyceae	Dictyochophyceae_unclassified	Dictyochophyceae_unclassified	Dictyochophyceae_unclassified
otu171	0	0	0	0	0	0	0	1	1	Eukaryota	SAR	Rhizaria	Cercozoa	Chlorarachniophyta	Chlorarachniophyta_unclassified	Chlorarachniophyta_unclassified	Chlorarachniophyta_unclassified
otu175	0	0	0	0	1	0	0	0	1	Eukaryota	NA	NA	Picozoa	Picomonadida	Picomonadida_unclassified	Picomonadida_unclassified	Picomonadida_unclassified
otu179	0	0	0	0	0	0	1	0	1	Eukaryota	SAR	Rhizaria	Cercozoa	Thecofilosea	NA	NA	NW617
otu181	0	0	0	0	1	0	0	0	1	Eukaryota	SAR	Alveolata	Protalveolata	Syndiniales	NA	Syndiniales_Group_I	Syndiniales_Group_I_unclassified
otu185	0	0	0	0	1	0	0	0	1	Eukaryota	SAR	Alveolata	Dinoflagellata	Dinophyceae	Dinophyceae_unclassified	Dinophyceae_unclassified	Dinophyceae_unclassified
otu188	0	0	0	0	0	1	0	0	1	Eukaryota	Opisthokonta	Metazoa_(Animalia)	Annelida	Polychaeta	Spionida	Spionida_unclassified	Spionida_unclassified
otu189	0	0	0	0	1	0	0	0	1	Eukaryota	SAR	Alveolata	Dinoflagellata	Dinophyceae	Gymnodiniphycidae	NA	Gyrodinium
otu190	0	0	0	0	1	0	0	0	1	Eukaryota	SAR	Alveolata	Protalveolata	Syndiniales	NA	Syndiniales_Group_I	Syndiniales_Group_I_unclassified
otu198	0	0	1	0	0	0	0	0	1	Eukaryota	SAR	Alveolata	Dinoflagellata	Dinophyceae	Gymnodiniphycidae	Gymnodiniphycidae_unclassified	Gymnodiniphycidae_unclassified
otu199	0	0	0	0	0	0	0	1	1	Eukaryota	Opisthokonta	Metazoa_(Animalia)	Mollusca	Bivalvia	Mytiloida	Mytiloida_unclassified	Mytiloida_unclassified
otu206	0	0	0	0	1	0	0	0	1	Eukaryota	SAR	Alveolata	Dinoflagellata	Dinophyceae	Dinophyceae_unclassified	Dinophyceae_unclassified	Dinophyceae_unclassified
otu209	0	0	0	0	0	0	0	1	1	Eukaryota	SAR	Rhizaria	Cercozoa	Imbricatea	p15D09	p15D09_unclassified	p15D09_unclassified
otu225	0	0	1	0	0	0	0	0	1	Eukaryota	SAR	Stramenopiles	Ochrophyta	NA	NA	NA	Bolidomonas
otu231	0	0	0	0	0	0	1	0	1	Eukaryota	Opisthokonta	Metazoa_(Animalia)	Nematoda	Chromadorea	Araeolaimida	Araeolaimida_unclassified	Araeolaimida_unclassified
otu235	0	0	0	0	0	0	0	1	1	Eukaryota	Opisthokonta	Metazoa_(Animalia)	Nematoda	Chromadorea	Monhysterida	Monhysterida_unclassified	Monhysterida_unclassified
otu237	0	0	0	0	0	0	1	0	1	Eukaryota	SAR	Stramenopiles	Ochrophyta	Diatomea	Bacillariophytina	Mediophyceae	Chaetoceros
otu238	0	0	0	0	1	0	0	0	1	Eukaryota	SAR	Alveolata	Alveolata_unclassified	Alveolata_unclassified	Alveolata_unclassified	Alveolata_unclassified	Alveolata_unclassified
otu239	0	0	0	0	1	0	0	0	1	Eukaryota	SAR	Alveolata	Ciliophora	Intramacronucleata	Spirotrichea	Choreotrichia	Choreotrichia_unclassified
otu240	0	1	0	0	0	0	0	0	1	Eukaryota	SAR	Alveolata	Dinoflagellata	Dinophyceae	Peridiniphycidae	Thoracosphaeraceae	Scrippsiella
otu242	0	0	0	0	1	0	0	0	1	Eukaryota	SAR	Alveolata	Ciliophora	Intramacronucleata	Spirotrichea	Choreotrichia	Choreotrichia_unclassified
otu243	0	0	0	0	0	1	0	0	1	Eukaryota	SAR	Rhizaria	Cercozoa	Thecofilosea	Ebriacea	NA	Ebria
otu247	0	0	0	0	1	0	0	0	1	Eukaryota	NA	Haptophyta	Prymnesiophyceae	Prymnesiales	Prymnesiales_unclassified	Prymnesiales_unclassified	Prymnesiales_unclassified
otu256	0	0	0	1	0	0	0	0	1	Eukaryota	SAR	Stramenopiles	Ochrophyta	Diatomea	Bacillariophytina	Bacillariophyceae	Cylindrotheca
otu258	0	0	0	0	1	0	0	0	1	Eukaryota	SAR	Stramenopiles	MAST-3	MAST-3_unclassified	MAST-3_unclassified	MAST-3_unclassified	MAST-3_unclassified
otu259	0	0	0	0	0	0	0	1	1	Eukaryota	SAR	Rhizaria	Cercozoa	7-5.4	7-5.4_unclassified	7-5.4_unclassified	7-5.4_unclassified
otu261	0	0	0	0	1	0	0	0	1	Eukaryota	SAR	Alveolata	Alveolata_unclassified	Alveolata_unclassified	Alveolata_unclassified	Alveolata_unclassified	Alveolata_unclassified
otu263	0	0	0	0	1	0	0	0	1	Eukaryota	NA	Haptophyta	Prymnesiophyceae	Prymnesiales	Prymnesiales_unclassified	Prymnesiales_unclassified	Prymnesiales_unclassified
otu264	0	0	0	0	1	0	0	0	1	Eukaryota	SAR	Stramenopiles	Stramenopiles_unclassified	Stramenopiles_unclassified	Stramenopiles_unclassified	Stramenopiles_unclassified	Stramenopiles_unclassified
otu268	0	0	1	0	0	0	0	0	1	Eukaryota	SAR	Alveolata	Ciliophora	Intramacronucleata	Conthreep	Prostomatea	Cryptocaryon
otu274	0	0	0	0	1	0	0	0	1	Eukaryota	NA	NA	Picozoa	Picozoa_unclassified	Picozoa_unclassified	Picozoa_unclassified	Picozoa_unclassified
otu275	0	0	0	1	0	0	0	0	1	Eukaryota	SAR	Rhizaria	Cercozoa	NA	CCW10	CCW10_unclassified	CCW10_unclassified
otu281	0	0	0	0	1	0	0	0	1	Eukaryota	SAR	Alveolata	Alveolata_unclassified	Alveolata_unclassified	Alveolata_unclassified	Alveolata_unclassified	Alveolata_unclassified
otu283	0	0	0	0	0	0	0	1	1	Eukaryota	SAR	Rhizaria	Cercozoa	Cercozoa_unclassified	Cercozoa_unclassified	Cercozoa_unclassified	Cercozoa_unclassified
otu286	0	0	1	0	0	0	0	0	1	Eukaryota	SAR	Rhizaria	Cercozoa	Imbricatea	Marimonadida	NA	NAMAKO-15
otu288	0	0	0	0	1	0	0	0	1	Eukaryota	SAR	Alveolata	Protalveolata	Syndiniales	NA	Syndiniales_Group_III	Syndiniales_Group_III_unclassified
otu296	0	0	0	0	1	0	0	0	1	Eukaryota	NA	Incertae_Sedis	NA	NA	NA	NA	Telonema
otu297	0	1	0	0	0	0	0	0	1	Eukaryota	SAR	Rhizaria	Cercozoa	Cercozoa_unclassified	Cercozoa_unclassified	Cercozoa_unclassified	Cercozoa_unclassified
otu301	0	0	0	0	1	0	0	0	1	Eukaryota	SAR	Alveolata	Dinoflagellata	Dinophyceae	BAQK03	BAQK03_unclassified	BAQK03_unclassified
otu302	0	0	0	0	0	0	0	1	1	Eukaryota	SAR	Alveolata	Protalveolata	Perkinsidae	NA	NA	Parvilucifera
otu303	0	0	1	0	0	0	0	0	1	Eukaryota	SAR	Rhizaria	Cercozoa	Cercozoa_unclassified	Cercozoa_unclassified	Cercozoa_unclassified	Cercozoa_unclassified
otu304	0	0	0	1	0	0	0	0	1	Eukaryota	SAR	Stramenopiles	Ochrophyta	Diatomea	Bacillariophytina	Bacillariophyceae	Nitzschia
otu313	0	0	0	0	1	0	0	0	1	Eukaryota	SAR	Alveolata	Dinoflagellata	Dinophyceae	Gymnodiniphycidae	NA	Gyrodinium
otu315	0	0	0	0	0	0	0	1	1	Eukaryota	SAR	Alveolata	Protalveolata	Perkinsidae	NA	NA	Parvilucifera
otu316	0	0	0	0	1	0	0	0	1	Eukaryota	SAR	Alveolata	Protalveolata	Syndiniales	NA	NA	Amoebophrya
otu318	0	0	0	0	1	0	0	0	1	Eukaryota	NA	Cryptophyceae	Cryptomonadales	Cryptomonadales_unclassified	Cryptomonadales_unclassified	Cryptomonadales_unclassified	Cryptomonadales_unclassified
otu320	0	1	0	0	0	0	0	0	1	Eukaryota	SAR	Alveolata	Ciliophora	Postciliodesmatophora	Heterotrichea	NA	Peritromus
otu323	0	0	0	0	1	0	0	0	1	Eukaryota	SAR	Alveolata	Protalveolata	Syndiniales	NA	Syndiniales_Group_I	Syndiniales_Group_I_unclassified
otu324	0	1	0	0	0	0	0	0	1	Eukaryota	SAR	Alveolata	Ciliophora	Intramacronucleata	Conthreep	Prostomatea	Cryptocaryon
otu330	0	0	0	0	0	0	1	0	1	Eukaryota	Opisthokonta	Metazoa_(Animalia)	Nematoda	Chromadorea	Araeolaimida	Araeolaimida_unclassified	Araeolaimida_unclassified
otu332	0	0	0	0	1	0	0	0	1	Eukaryota	SAR	Alveolata	Dinoflagellata	Dinophyceae	Gymnodiniphycidae	Gymnodiniphycidae_unclassified	Gymnodiniphycidae_unclassified
otu336	0	0	0	0	1	0	0	0	1	Eukaryota	Archaeplastida	Chloroplastida	NA	Mamiellophyceae	Mamiellales	NA	Bathycoccus
otu338	0	0	0	0	0	1	0	0	1	Eukaryota	SAR	Alveolata	Ciliophora	Intramacronucleata	Spirotrichea	Hypotrichia	Hypotrichia_unclassified
otu340	0	0	0	0	1	0	0	0	1	Eukaryota	SAR	Alveolata	Dinoflagellata	Dinophyceae	SCM37C58	SCM37C58_unclassified	SCM37C58_unclassified
otu347	0	0	0	0	1	0	0	0	1	Eukaryota	SAR	Alveolata	Protalveolata	Syndiniales	NA	Syndiniales_Group_II	Syndiniales_Group_II_unclassified
otu350	0	0	0	0	1	0	0	0	1	Eukaryota	SAR	Stramenopiles	Ochrophyta	MOCH-2	MOCH-2_unclassified	MOCH-2_unclassified	MOCH-2_unclassified
otu352	0	0	0	0	0	1	0	0	1	Eukaryota	SAR	Alveolata	Ciliophora	Intramacronucleata	Conthreep	Oligohymenophorea	Homalogastra
otu353	0	0	0	0	0	1	0	0	1	Eukaryota	SAR	Alveolata	Ciliophora	Intramacronucleata	Spirotrichea	Choreotrichia	Choreotrichia_unclassified
otu358	0	0	0	0	1	0	0	0	1	Eukaryota	NA	Cryptophyceae	Cryptomonadales	Cryptomonadales_unclassified	Cryptomonadales_unclassified	Cryptomonadales_unclassified	Cryptomonadales_unclassified
otu359	0	0	0	0	1	0	0	0	1	Eukaryota	SAR	Stramenopiles	Ochrophyta	Diatomea	Coscinodiscophytina	NA	Actinocyclus
otu362	0	1	0	0	0	0	0	0	1	Eukaryota	SAR	Alveolata	Ciliophora	Intramacronucleata	Spirotrichea	Hypotrichia	Uronychia
otu363	0	0	0	0	1	0	0	0	1	Eukaryota	SAR	Alveolata	Alveolata_unclassified	Alveolata_unclassified	Alveolata_unclassified	Alveolata_unclassified	Alveolata_unclassified
otu365	0	0	0	0	1	0	0	0	1	Eukaryota	SAR	Alveolata	Ciliophora	Intramacronucleata	Spirotrichea	Oligotrichia	Oligotrichia_unclassified
otu369	0	0	0	0	0	0	0	1	1	Eukaryota	SAR	Alveolata	Alveolata_unclassified	Alveolata_unclassified	Alveolata_unclassified	Alveolata_unclassified	Alveolata_unclassified
otu371	0	0	0	0	1	0	0	0	1	Eukaryota	SAR	Stramenopiles	Ochrophyta	Diatomea	Coscinodiscophytina	Fragilariales	Fragilariales_unclassified
otu372	0	0	0	0	1	0	0	0	1	Eukaryota	NA	Haptophyta	Prymnesiophyceae	Prymnesiales	NA	NA	Chrysochromulina
otu373	0	0	0	0	0	0	0	1	1	Eukaryota	SAR	Stramenopiles	Ochrophyta	Ochrophyta_unclassified	Ochrophyta_unclassified	Ochrophyta_unclassified	Ochrophyta_unclassified
otu374	0	0	0	0	1	0	0	0	1	Eukaryota	SAR	Alveolata	Protalveolata	Syndiniales	NA	Syndiniales_Group_I	Syndiniales_Group_I_unclassified
otu380	0	1	0	0	0	0	0	0	1	Eukaryota	SAR	Rhizaria	Cercozoa	Imbricatea	Silicofilosea	Thaumatomonadida	Thaumatomonadida_unclassified
otu386	0	0	0	0	1	0	0	0	1	Eukaryota	NA	Haptophyta	Prymnesiophyceae	Prymnesiales	Prymnesiales_unclassified	Prymnesiales_unclassified	Prymnesiales_unclassified
otu393	0	0	0	1	0	0	0	0	1	Eukaryota	SAR	Stramenopiles	Labyrinthulomycetes	Labyrinthulomycetes_unclassified	Labyrinthulomycetes_unclassified	Labyrinthulomycetes_unclassified	Labyrinthulomycetes_unclassified
otu394	0	0	0	0	0	0	1	0	1	Eukaryota	SAR	Rhizaria	Cercozoa	NA	CCW10	CCW10_unclassified	CCW10_unclassified
otu399	0	0	0	0	0	0	1	0	1	Eukaryota	SAR	Alveolata	Protalveolata	Syndiniales	NA	Syndiniales_Group_I	Syndiniales_Group_I_unclassified
otu401	0	0	0	0	1	0	0	0	1	Eukaryota	SAR	Alveolata	Ciliophora	Intramacronucleata	Conthreep	Nassophorea	Nassophorea_unclassified
otu402	0	0	0	0	0	0	0	1	1	Eukaryota	SAR	Rhizaria	Cercozoa	Cercozoa_unclassified	Cercozoa_unclassified	Cercozoa_unclassified	Cercozoa_unclassified
otu404	0	0	0	0	1	0	0	0	1	Eukaryota	SAR	Rhizaria	Cercozoa	Thecofilosea	Cryomonadida	Protaspidae	Cryothecomonas
otu406	0	0	0	0	1	0	0	0	1	Eukaryota	SAR	Alveolata	Ciliophora	Intramacronucleata	Spirotrichea	Oligotrichia	Oligotrichia_unclassified
otu408	0	1	0	0	0	0	0	0	1	Eukaryota	SAR	Rhizaria	Cercozoa	Thecofilosea	Cryomonadida	Protaspidae	Cryothecomonas
otu417	0	0	0	0	0	1	0	0	1	Eukaryota	SAR	Stramenopiles	Labyrinthulomycetes	Labyrinthulomycetes_unclassified	Labyrinthulomycetes_unclassified	Labyrinthulomycetes_unclassified	Labyrinthulomycetes_unclassified
otu418	0	1	0	0	0	0	0	0	1	Eukaryota	SAR	Alveolata	Ciliophora	Intramacronucleata	Conthreep	Oligohymenophorea	Stokesia
otu422	0	0	0	0	0	0	0	1	1	Eukaryota	SAR	Alveolata	Protalveolata	Syndiniales	NA	NA	Duboscquella
otu423	0	1	0	0	0	0	0	0	1	Eukaryota	SAR	Rhizaria	Cercozoa	Cercozoa_unclassified	Cercozoa_unclassified	Cercozoa_unclassified	Cercozoa_unclassified
otu428	0	0	0	0	0	0	1	0	1	Eukaryota	SAR	Rhizaria	Cercozoa	Thecofilosea	Ebriacea	NA	Ebria
otu430	0	0	0	0	0	0	1	0	1	Eukaryota	SAR	Alveolata	Alveolata_unclassified	Alveolata_unclassified	Alveolata_unclassified	Alveolata_unclassified	Alveolata_unclassified
otu434	0	0	0	0	1	0	0	0	1	Eukaryota	NA	NA	Picozoa	Picozoa_unclassified	Picozoa_unclassified	Picozoa_unclassified	Picozoa_unclassified
otu435	0	0	0	0	1	0	0	0	1	Eukaryota	SAR	Alveolata	Ciliophora	Intramacronucleata	Spirotrichea	Oligotrichia	Strombidium
otu438	0	0	0	0	1	0	0	0	1	Eukaryota	SAR	Alveolata	Protalveolata	Syndiniales	NA	NA	Amoebophrya
otu439	0	0	0	0	1	0	0	0	1	Eukaryota	SAR	Stramenopiles	Stramenopiles_unclassified	Stramenopiles_unclassified	Stramenopiles_unclassified	Stramenopiles_unclassified	Stramenopiles_unclassified
otu443	0	0	0	0	1	0	0	0	1	Eukaryota	NA	Haptophyta	Pav3	Pav3_unclassified	Pav3_unclassified	Pav3_unclassified	Pav3_unclassified
otu446	0	0	0	0	0	0	0	1	1	Eukaryota	SAR	Rhizaria	Retaria	AT4-94	AT4-94_unclassified	AT4-94_unclassified	AT4-94_unclassified
otu447	0	0	0	0	1	0	0	0	1	Eukaryota	SAR	Alveolata	Protalveolata	Syndiniales	NA	Syndiniales_Group_II	Syndiniales_Group_II_unclassified
otu448	0	0	0	1	0	0	0	0	1	Eukaryota	SAR	Rhizaria	Cercozoa	Novel_Clade_Gran-3	Novel_Clade_Gran-3_unclassified	Novel_Clade_Gran-3_unclassified	Novel_Clade_Gran-3_unclassified
otu449	0	0	0	0	1	0	0	0	1	Eukaryota	SAR	Alveolata	Ciliophora	Intramacronucleata	Spirotrichea	Oligotrichia	Strombidium
otu451	0	1	0	0	0	0	0	0	1	Eukaryota	NA	Cryptophyceae	Cryptomonadales	Cryptomonadales_unclassified	Cryptomonadales_unclassified	Cryptomonadales_unclassified	Cryptomonadales_unclassified
otu452	0	0	0	0	1	0	0	0	1	Eukaryota	SAR	Alveolata	Protalveolata	Syndiniales	NA	NA	Duboscquella
otu455	0	0	1	0	0	0	0	0	1	Eukaryota	SAR	Rhizaria	Cercozoa	Thecofilosea	NA	NA	NIF-3A7
otu459	0	0	0	0	0	1	0	0	1	Eukaryota	SAR	Stramenopiles	Labyrinthulomycetes	Labyrinthulomycetes_unclassified	Labyrinthulomycetes_unclassified	Labyrinthulomycetes_unclassified	Labyrinthulomycetes_unclassified
otu461	0	0	0	0	1	0	0	0	1	Eukaryota	SAR	Stramenopiles	MAST-3	MAST-3_unclassified	MAST-3_unclassified	MAST-3_unclassified	MAST-3_unclassified
otu468	0	1	0	0	0	0	0	0	1	Eukaryota	SAR	Alveolata	Ciliophora	Intramacronucleata	Spirotrichea	Oligotrichia	Oligotrichia_unclassified
otu471	0	1	0	0	0	0	0	0	1	Eukaryota	SAR	Alveolata	Ciliophora	Intramacronucleata	Spirotrichea	Oligotrichia	Oligotrichia_unclassified
otu473	0	0	0	0	0	0	0	1	1	Eukaryota	SAR	Alveolata	Dinoflagellata	Dinophyceae	Gymnodiniphycidae	Gymnodinium_clade	Gymnodinium_clade_unclassified
otu474	0	0	0	0	0	0	0	1	1	Eukaryota	SAR	Alveolata	Alveolata_unclassified	Alveolata_unclassified	Alveolata_unclassified	Alveolata_unclassified	Alveolata_unclassified
otu475	0	0	0	0	1	0	0	0	1	Eukaryota	SAR	Stramenopiles	Ochrophyta	Dictyochophyceae	Dictyochales	NA	Dictyocha
otu477	0	0	0	0	1	0	0	0	1	Eukaryota	SAR	Alveolata	Protalveolata	Syndiniales	NA	Syndiniales_Group_I	Syndiniales_Group_I_unclassified
otu478	0	0	0	0	1	0	0	0	1	Eukaryota	SAR	Stramenopiles	MAST-3	MAST-3E	MAST-3E_unclassified	MAST-3E_unclassified	MAST-3E_unclassified
otu480	0	0	0	0	1	0	0	0	1	Eukaryota	SAR	Alveolata	Protalveolata	Syndiniales	NA	Syndiniales_Group_II	Syndiniales_Group_II_unclassified
otu485	0	0	0	0	0	0	0	1	1	Eukaryota	NA	Incertae_Sedis	NA	NA	NA	NA	Telonema
otu487	0	0	0	0	0	0	1	0	1	Eukaryota	SAR	Alveolata	Protalveolata	Syndiniales	NA	Syndiniales_Group_I	Syndiniales_Group_I_unclassified
otu489	0	0	0	0	0	0	1	0	1	Eukaryota	SAR	Alveolata	Protalveolata	Syndiniales	NA	Syndiniales_Group_I	Syndiniales_Group_I_unclassified
otu492	0	1	0	0	0	0	0	0	1	Eukaryota	SAR	Rhizaria	Cercozoa	Imbricatea	p15D09	p15D09_unclassified	p15D09_unclassified
otu493	0	0	0	0	0	0	0	1	1	Eukaryota	SAR	Stramenopiles	Labyrinthulomycetes	NA	NA	NA	TAGIRI-17
otu498	0	0	0	0	1	0	0	0	1	Eukaryota	SAR	Alveolata	Alveolata_unclassified	Alveolata_unclassified	Alveolata_unclassified	Alveolata_unclassified	Alveolata_unclassified
otu503	0	0	0	0	0	1	0	0	1	Eukaryota	SAR	Alveolata	Ciliophora	Intramacronucleata	Spirotrichea	Protohypotrichia	Caryotricha
otu505	0	0	0	0	0	0	1	0	1	Eukaryota	SAR	Alveolata	Protalveolata	Syndiniales	NA	Syndiniales_Group_I	Syndiniales_Group_I_unclassified
otu509	0	0	0	0	0	0	0	1	1	Eukaryota	SAR	Alveolata	Protalveolata	Perkinsidae	NA	NA	Parvilucifera
otu516	0	0	0	0	0	1	0	0	1	Eukaryota	SAR	Stramenopiles	Labyrinthulomycetes	Labyrinthulomycetes_unclassified	Labyrinthulomycetes_unclassified	Labyrinthulomycetes_unclassified	Labyrinthulomycetes_unclassified
otu518	0	0	0	0	0	0	1	0	1	Eukaryota	SAR	Alveolata	Protalveolata	Syndiniales	NA	Syndiniales_Group_I	Syndiniales_Group_I_unclassified
otu519	0	1	0	0	0	0	0	0	1	Eukaryota	SAR	Stramenopiles	Ochrophyta	Ochrophyta_unclassified	Ochrophyta_unclassified	Ochrophyta_unclassified	Ochrophyta_unclassified
otu521	0	1	0	0	0	0	0	0	1	Eukaryota	SAR	Rhizaria	Cercozoa	Thecofilosea	Cryomonadida	Protaspidae	Cryothecomonas
otu523	0	0	0	0	0	0	1	0	1	Eukaryota	SAR	Rhizaria	Cercozoa	Thecofilosea	Ebriacea	NA	Ebria
otu524	0	0	0	0	1	0	0	0	1	Eukaryota	SAR	Alveolata	Ciliophora	Intramacronucleata	Spirotrichea	Oligotrichia	Oligotrichia_unclassified
otu527	0	0	0	0	0	1	0	0	1	Eukaryota	SAR	Alveolata	Ciliophora	Intramacronucleata	Conthreep	Plagiopylea	Epalxella
otu530	0	0	0	1	0	0	0	0	1	Eukaryota	SAR	Rhizaria	Cercozoa	Imbricatea	Marimonadida	NA	Pseudopirsonia
otu533	0	0	0	0	1	0	0	0	1	Eukaryota	SAR	Alveolata	Ciliophora	Intramacronucleata	Spirotrichea	Choreotrichia	Choreotrichia_unclassified
otu535	0	0	0	0	0	0	1	0	1	Eukaryota	SAR	Alveolata	Protalveolata	Syndiniales	NA	Syndiniales_Group_I	Syndiniales_Group_I_unclassified
otu536	0	1	0	0	0	0	0	0	1	Eukaryota	SAR	Stramenopiles	MAST-2	MAST-2_unclassified	MAST-2_unclassified	MAST-2_unclassified	MAST-2_unclassified
otu537	0	0	0	0	0	0	0	1	1	Eukaryota	SAR	Alveolata	Protalveolata	Perkinsidae	NA	NA	Parvilucifera
otu540	0	0	0	0	0	0	0	1	1	Eukaryota	SAR	Stramenopiles	MAST-9	MAST-9_unclassified	MAST-9_unclassified	MAST-9_unclassified	MAST-9_unclassified
otu551	0	1	0	0	0	0	0	0	1	Eukaryota	SAR	Stramenopiles	Ochrophyta	NA	NA	NA	Bolidomonas
otu553	0	0	0	0	1	0	0	0	1	Eukaryota	SAR	Alveolata	Protalveolata	Syndiniales	NA	Syndiniales_Group_III	Syndiniales_Group_III_unclassified
otu555	0	0	0	0	1	0	0	0	1	Eukaryota	Archaeplastida	Chloroplastida	NA	Mamiellophyceae	Mamiellophyceae_unclassified	Mamiellophyceae_unclassified	Mamiellophyceae_unclassified
otu557	0	0	0	0	0	0	1	0	1	Eukaryota	SAR	Stramenopiles	Ochrophyta	Diatomea	Coscinodiscophytina	Melosirids	Melosira
otu565	0	0	0	0	0	0	1	0	1	Eukaryota	SAR	Stramenopiles	Ochrophyta	Diatomea	Coscinodiscophytina	Melosirids	Melosira
otu568	0	0	0	0	1	0	0	0	1	Eukaryota	SAR	Alveolata	Alveolata_unclassified	Alveolata_unclassified	Alveolata_unclassified	Alveolata_unclassified	Alveolata_unclassified
otu569	0	0	0	0	0	0	0	1	1	Eukaryota	Opisthokonta	NA	Choanomonada	Acanthoecida	Stephanoecidae	NA	Diaphanoeca
otu570	0	0	0	0	1	0	0	0	1	Eukaryota	SAR	Alveolata	Protalveolata	Syndiniales	NA	Syndiniales_Group_II	Syndiniales_Group_II_unclassified
otu571	0	0	0	0	1	0	0	0	1	Eukaryota	SAR	Stramenopiles	Ochrophyta	Ochrophyta_unclassified	Ochrophyta_unclassified	Ochrophyta_unclassified	Ochrophyta_unclassified
otu573	0	1	0	0	0	0	0	0	1	Eukaryota	SAR	Alveolata	Dinoflagellata	Dinophyceae	Peridiniphycidae	Thoracosphaeraceae	Scrippsiella
otu576	0	0	0	0	1	0	0	0	1	Eukaryota	Opisthokonta	NA	Choanomonada	Acanthoecida	Stephanoecidae	NA	Stephanoeca
otu577	0	0	0	0	0	1	0	0	1	Eukaryota	SAR	Alveolata	Protalveolata	Perkinsidae	NA	NA	Parvilucifera
otu578	0	0	0	0	0	0	0	1	1	Eukaryota	NA	Incertae_Sedis	NA	NA	NA	NA	Telonema
otu579	0	0	0	0	1	0	0	0	1	Eukaryota	SAR	Alveolata	Protalveolata	Syndiniales	NA	NA	Amoebophrya
otu580	0	0	1	0	0	0	0	0	1	Eukaryota	SAR	Stramenopiles	Ochrophyta	Chrysophyceae	Chromulinales	Chromulinales_unclassified	Chromulinales_unclassified
otu581	1	0	0	0	0	0	0	0	1	Eukaryota	SAR	Rhizaria	Cercozoa	Imbricatea	Silicofilosea	Thaumatomonadida	Thaumatomonadida_unclassified
otu591	0	0	0	0	0	0	1	0	1	Eukaryota	SAR	Stramenopiles	Ochrophyta	Diatomea	Coscinodiscophytina	Melosirids	Melosira
otu594	0	0	0	0	1	0	0	0	1	Eukaryota	SAR	Stramenopiles	Ochrophyta	Diatomea	Coscinodiscophytina	Fragilariales	Fragilariales_unclassified
otu597	0	0	0	0	1	0	0	0	1	Eukaryota	SAR	Rhizaria	Cercozoa	Thecofilosea	Thecofilosea_unclassified	Thecofilosea_unclassified	Thecofilosea_unclassified
otu601	0	1	0	0	0	0	0	0	1	Eukaryota	SAR	Rhizaria	Cercozoa	Cercozoa_unclassified	Cercozoa_unclassified	Cercozoa_unclassified	Cercozoa_unclassified
otu602	1	0	0	0	0	0	0	0	1	Eukaryota	SAR	Stramenopiles	Ochrophyta	Chrysophyceae	Chrysophyceae_unclassified	Chrysophyceae_unclassified	Chrysophyceae_unclassified
otu604	0	0	0	0	1	0	0	0	1	Eukaryota	SAR	Alveolata	Alveolata_unclassified	Alveolata_unclassified	Alveolata_unclassified	Alveolata_unclassified	Alveolata_unclassified
otu610	0	1	0	0	0	0	0	0	1	Eukaryota	SAR	Rhizaria	Cercozoa	Thecofilosea	Thecofilosea_unclassified	Thecofilosea_unclassified	Thecofilosea_unclassified
otu611	0	0	0	0	1	0	0	0	1	Eukaryota	SAR	Alveolata	Protalveolata	Syndiniales	NA	Syndiniales_Group_II	Syndiniales_Group_II_unclassified
otu613	0	1	0	0	0	0	0	0	1	Eukaryota	NA	Cryptophyceae	Kathablepharidae	Kathablepharidae_unclassified	Kathablepharidae_unclassified	Kathablepharidae_unclassified	Kathablepharidae_unclassified
otu614	0	0	0	0	1	0	0	0	1	Eukaryota	NA	Haptophyta	Prymnesiophyceae	Prymnesiales	Prymnesiales_unclassified	Prymnesiales_unclassified	Prymnesiales_unclassified
otu617	0	0	0	0	0	0	0	1	1	Eukaryota	SAR	Alveolata	Protalveolata	Perkinsidae	NA	NA	Parvilucifera
otu618	0	1	0	0	0	0	0	0	1	Eukaryota	SAR	Alveolata	Ciliophora	Intramacronucleata	Spirotrichea	Choreotrichia	Choreotrichia_unclassified
otu623	0	0	0	1	0	0	0	0	1	Eukaryota	SAR	Stramenopiles	Ochrophyta	Diatomea	Bacillariophytina	Bacillariophyceae	Navicula
otu624	0	0	0	1	0	0	0	0	1	Eukaryota	SAR	Stramenopiles	Ochrophyta	Chrysophyceae	CCI40	CCI40_unclassified	CCI40_unclassified
otu626	0	0	0	0	0	0	0	1	1	Eukaryota	SAR	Rhizaria	Cercozoa	Chlorarachniophyta	Chlorarachniophyta_unclassified	Chlorarachniophyta_unclassified	Chlorarachniophyta_unclassified
otu627	0	0	0	0	1	0	0	0	1	Eukaryota	Archaeplastida	Chloroplastida	NA	Mamiellophyceae	Mamiellales	NA	Micromonas
otu629	0	0	0	0	0	0	1	0	1	Eukaryota	SAR	Stramenopiles	Ochrophyta	Diatomea	Coscinodiscophytina	Melosirids	Melosira
otu633	1	0	0	0	0	0	0	0	1	Eukaryota	SAR	Stramenopiles	Ochrophyta	Chrysophyceae	Chrysophyceae_unclassified	Chrysophyceae_unclassified	Chrysophyceae_unclassified
otu637	1	0	0	0	0	0	0	0	1	Eukaryota	SAR	Stramenopiles	Ochrophyta	Diatomea	Bacillariophytina	Bacillariophyceae	CCMP2297
otu639	0	0	0	0	1	0	0	0	1	Eukaryota	SAR	Alveolata	Protalveolata	Syndiniales	NA	Syndiniales_Group_I	Syndiniales_Group_I_unclassified
otu648	0	0	0	1	0	0	0	0	1	Eukaryota	SAR	Rhizaria	Cercozoa	7-5.4	7-5.4_unclassified	7-5.4_unclassified	7-5.4_unclassified
otu649	0	1	0	0	0	0	0	0	1	Eukaryota	NA	Haptophyta	Prymnesiophyceae	Prymnesiales	Prymnesiales_unclassified	Prymnesiales_unclassified	Prymnesiales_unclassified
otu650	0	0	0	0	0	0	1	0	1	Eukaryota	SAR	Stramenopiles	Ochrophyta	Diatomea	Coscinodiscophytina	Melosirids	Melosira
otu651	0	0	0	0	1	0	0	0	1	Eukaryota	SAR	Alveolata	Protalveolata	Syndiniales	NA	NA	Amoebophrya
otu661	0	0	0	0	0	0	0	1	1	Eukaryota	SAR	Rhizaria	Cercozoa	Chlorarachniophyta	Chlorarachniophyta_unclassified	Chlorarachniophyta_unclassified	Chlorarachniophyta_unclassified
otu662	0	0	0	1	0	0	0	0	1	Eukaryota	SAR	Rhizaria	Cercozoa	Metromonadea	NA	NA	Metopion
otu664	0	1	0	0	0	0	0	0	1	Eukaryota	SAR	Alveolata	Ciliophora	Intramacronucleata	Conthreep	Oligohymenophorea	Oligohymenophorea_unclassified
otu666	0	0	0	0	0	0	1	0	1	Eukaryota	SAR	Stramenopiles	Ochrophyta	Diatomea	Coscinodiscophytina	Melosirids	Melosira
otu671	0	0	0	0	1	0	0	0	1	Eukaryota	SAR	Alveolata	Protalveolata	Syndiniales	NA	Syndiniales_Group_I	Syndiniales_Group_I_unclassified
otu677	1	0	0	0	0	0	0	0	1	Eukaryota	SAR	Alveolata	Ciliophora	Intramacronucleata	Conthreep	Prostomatea	Cryptocaryon
otu680	0	0	0	0	0	0	0	1	1	Eukaryota	SAR	Alveolata	Protalveolata	Syndiniales	NA	Syndiniales_Group_I	Syndiniales_Group_I_unclassified
otu681	0	1	0	0	0	0	0	0	1	Eukaryota	SAR	Stramenopiles	Ochrophyta	Diatomea	Bacillariophytina	Bacillariophyceae	Bacillariophyceae_unclassified
otu682	0	0	0	0	1	0	0	0	1	Eukaryota	SAR	Alveolata	Protalveolata	Syndiniales	NA	NA	Amoebophrya
otu685	0	0	0	0	1	0	0	0	1	Eukaryota	NA	Haptophyta	Haptophyta_unclassified	Haptophyta_unclassified	Haptophyta_unclassified	Haptophyta_unclassified	Haptophyta_unclassified
otu688	1	0	0	0	0	0	0	0	1	Eukaryota	SAR	Alveolata	Dinoflagellata	Dinophyceae	Gymnodiniphycidae	Suessiaceae	Suessiaceae_unclassified
otu689	0	0	0	0	0	0	0	1	1	Eukaryota	SAR	Rhizaria	Cercozoa	Cercozoa_unclassified	Cercozoa_unclassified	Cercozoa_unclassified	Cercozoa_unclassified
otu692	0	0	0	0	1	0	0	0	1	Eukaryota	SAR	Alveolata	Protalveolata	Syndiniales	NA	Syndiniales_Group_I	Syndiniales_Group_I_unclassified
otu696	0	0	0	1	0	0	0	0	1	Eukaryota	SAR	Stramenopiles	Ochrophyta	Diatomea	Diatomea_unclassified	Diatomea_unclassified	Diatomea_unclassified
otu703	0	0	0	0	1	0	0	0	1	Eukaryota	NA	Haptophyta	Prymnesiophyceae	Prymnesiophyceae_unclassified	Prymnesiophyceae_unclassified	Prymnesiophyceae_unclassified	Prymnesiophyceae_unclassified
otu711	0	1	0	0	0	0	0	0	1	Eukaryota	SAR	Rhizaria	Cercozoa	Imbricatea	Silicofilosea	Thaumatomonadida	Thaumatomonadida_unclassified
otu715	0	0	0	0	0	0	0	1	1	Eukaryota	SAR	Alveolata	Ciliophora	Intramacronucleata	Conthreep	Oligohymenophorea	Oligohymenophorea_unclassified
otu719	0	0	1	0	0	0	0	0	1	Eukaryota	SAR	Rhizaria	Cercozoa	Metromonadea	NA	NA	Metopion
otu720	1	0	0	0	0	0	0	0	1	Eukaryota	SAR	Stramenopiles	Ochrophyta	Chrysophyceae	Chrysophyceae_unclassified	Chrysophyceae_unclassified	Chrysophyceae_unclassified
otu722	0	0	0	0	0	1	0	0	1	Eukaryota	NA	Amoebozoa	Tubulinea	Euamoebida	NA	NA	Hartmannella
otu741	0	1	0	0	0	0	0	0	1	Eukaryota	SAR	Stramenopiles	Ochrophyta	Ochrophyta_unclassified	Ochrophyta_unclassified	Ochrophyta_unclassified	Ochrophyta_unclassified
otu747	0	0	0	1	0	0	0	0	1	Eukaryota	NA	Haptophyta	Prymnesiophyceae	Isochrysidales	NA	NA	Isochrysis
otu750	0	0	0	0	0	0	1	0	1	Eukaryota	SAR	Rhizaria	Cercozoa	Thecofilosea	Ebriacea	NA	Ebria
otu754	0	0	0	1	0	0	0	0	1	Eukaryota	SAR	Rhizaria	Cercozoa	Novel_Clade_Gran-3	Novel_Clade_Gran-3_unclassified	Novel_Clade_Gran-3_unclassified	Novel_Clade_Gran-3_unclassified
otu759	0	0	0	1	0	0	0	0	1	Eukaryota	SAR	Stramenopiles	Ochrophyta	Chrysophyceae	CCI40	CCI40_unclassified	CCI40_unclassified
otu763	0	0	0	1	0	0	0	0	1	Eukaryota	Opisthokonta	NA	Choanomonada	Acanthoecida	Stephanoecidae	NA	Diaphanoeca
otu772	0	0	0	0	0	0	1	0	1	Eukaryota	SAR	Stramenopiles	Ochrophyta	Diatomea	Coscinodiscophytina	Melosirids	Melosira
otu774	0	1	0	0	0	0	0	0	1	Eukaryota	SAR	Rhizaria	Cercozoa	Thecofilosea	Thecofilosea_unclassified	Thecofilosea_unclassified	Thecofilosea_unclassified
otu787	0	0	0	0	0	0	1	0	1	Eukaryota	SAR	Stramenopiles	Ochrophyta	Diatomea	Coscinodiscophytina	Melosirids	Melosira
otu824	0	0	0	1	0	0	0	0	1	Eukaryota	SAR	Stramenopiles	Ochrophyta	Diatomea	Bacillariophytina	Bacillariophyceae	Cylindrotheca
otu850	0	0	0	0	0	0	1	0	1	Eukaryota	SAR	Stramenopiles	Ochrophyta	Diatomea	Coscinodiscophytina	Melosirids	Melosira
otu899	0	1	0	0	0	0	0	0	1	Eukaryota	SAR	Stramenopiles	Ochrophyta	Diatomea	Bacillariophytina	Bacillariophyceae	Bacillariophyceae_unclassified
otu914	0	1	0	0	0	0	0	0	1	Eukaryota	SAR	Stramenopiles	Ochrophyta	Diatomea	Bacillariophytina	Bacillariophyceae	Pseudo-nitzschia
otu920	1	0	0	0	0	0	0	0	1	Eukaryota	SAR	Stramenopiles	Ochrophyta	Chrysophyceae	Chrysophyceae_unclassified	Chrysophyceae_unclassified	Chrysophyceae_unclassified
otu925	0	0	1	0	0	0	0	0	1	Eukaryota	SAR	Rhizaria	Cercozoa	Thecofilosea	Cryomonadida	Protaspidae	Protaspis
otu930	0	1	0	0	0	0	0	0	1	Eukaryota	SAR	Alveolata	Dinoflagellata	Dinophyceae	Gymnodiniphycidae	Gymnodinium_clade	Gymnodinium_clade_unclassified
otu939	0	0	1	0	0	0	0	0	1	Eukaryota	SAR	Rhizaria	Cercozoa	Thecofilosea	Ebriacea	NA	Ebria
otu974	0	0	0	1	0	0	0	0	1	Eukaryota	SAR	Rhizaria	Cercozoa	Thecofilosea	Thecofilosea_unclassified	Thecofilosea_unclassified	Thecofilosea_unclassified
otu1039	1	0	0	0	0	0	0	0	1	Eukaryota	SAR	Rhizaria	Cercozoa	Imbricatea	Silicofilosea	Thaumatomonadida	Thaumatomonadida_unclassified
otu1058	0	1	0	0	0	0	0	0	1	Eukaryota	SAR	Alveolata	Dinoflagellata	Dinophyceae	Dinophyceae_unclassified	Dinophyceae_unclassified	Dinophyceae_unclassified
otu1072	0	1	0	0	0	0	0	0	1	Eukaryota	SAR	Stramenopiles	Ochrophyta	Diatomea	Bacillariophytina	Bacillariophyceae	Bacillariophyceae_unclassified
otu1095	0	0	0	1	0	0	0	0	1	Eukaryota	Opisthokonta	Fungi	Chytridiomycota	Chytridiomycetes	Chytridiomycetes_unclassified	Chytridiomycetes_unclassified	Chytridiomycetes_unclassified
SUM	208	284	240	184	228	109	111	61

## Sheet: TableS5 Eukaryotes_Genus
Table S5: Relative sequence abundance of eukaryotic genera across all samples. For members that were unclassified at genus level, the next higher taxonomic rank is shown.
Sample	3b-C9	7-5.4_unclassified	A31_unclassified	AT4-94_unclassified	Acantharea_Group_I_unclassified	Acantharia_unclassified	Acoela_unclassified	Actinopterygii_unclassified	Agaricomycetes_unclassified	Alveolata_unclassified	Amphora	Amylax	Anthoathecata_unclassified	Araeolaimida_unclassified	Aspidisca	Attheya	B7_unclassified	BAQK03_unclassified	BOLA322_unclassified	Bacillariophyceae_unclassified	Bacillariophytina_unclassified	Bicosoecida_unclassified	Biecheleria	CCI40_unclassified	CCMP1878_unclassified	CCMP2297	CCe	Calanoida_unclassified	Candida	Caryotricha	Cercozoa_unclassified	Chaetoceros	Chattonellales_unclassified	Chaunocanthida_unclassified	Chlamydonella	Chlorarachniophyta_unclassified	Chloroplastida_unclassified	Choreotrichia_unclassified	Chromulinales_unclassified	Chrysophyceae_unclassified	Chytridiaceae_unclassified	Chytridiales_unclassified	Chytridiomycetes_unclassified	Chytriodinium	Cochlodinium	Codonella	Cordycipitaceae_unclassified	Cryothecomonas	Cryptocaryon
Ice1_IceS	0.00138495	0.0235441	0	0	0	0	0	0	0	0.267295	0	0	0	0	0	0	0	0	0.00276989	16.6498	0	0	0	0.00830967	0	1.1495	0	0	0	0	0.911294	0.00276989	0	0	0.00138495	0	0	1.70348	0	14.9186	0.026314	0.00138495	0.0664774	0	0	0.00138495	0.00276989	3.00118	0.0304688
Ice1_IceB	0.256854	0.230098	0	0	0	0	0	0	0	0.497654	0	0	0	0	0	0.00178371	0	0	0	21.7095	0	0	0.00356741	0.0107022	0	1.30567	0.0463764	0	0	0	0.831208	0.0196208	0	0	0.0998876	0	0	0.205126	0	0.374579	0.00356741	0.00356741	0.160534	0	0	0	0	4.38435	0.0552949
Ice2_IceS	0.0074684	0.0018671	0	0	0	0	0	0	0	0.138165	0	0	0	0	0	0	0	0	0	3.68566	0	0	0.0093355	0.0056013	0	6.38735	0	0	0	0	0.511585	0.0224052	0	0	0	0	0	0.44437	0	3.71366	0.0224052	0.0112026	0.0037342	0	0	0	0.0018671	3.08632	0.0261394
Ice2_IceB	0.0264889	0.121407	0	0	0	0	0	0	0	0.375259	0	0	0	0	0	0	0	0	0	16.5357	0	0	0	0	0	2.97779	0.00441482	0	0	0	0.593793	0.0220741	0	0.00220741	0.0662222	0	0	0.0176593	0	0.660015	0.00220741	0.0286963	0	0	0	0	0	11.4057	0.0286963
Ice3_IceS	0	0.003335	0	0	0	0	0	0	0	0.16008	0	0	0	0	0	0	0	0	0	1.97432	0	0	0.0016675	0.003335	0	0.485243	0	0.0016675	0	0	0.758713	0.0016675	0	0	0	0	0	0.036685	0	15.9413	0	0	0	0.0150075	0.003335	0	0	2.45456	0.0016675
Ice3_IceB	0	0.292647	0	0	0	0	0	0	0	0.532582	0	0	0	0	0	0	0	0	0	12.2494	0	0	0.00545306	0.0199945	0.00181769	2.07762	0	0.00181769	0	0	1.74498	0	0	0	0.00545306	0	0	0.0399891	0	1.29783	0.00363537	0	0	0.00363537	0.00181769	0	0	10.9043	0.00363537
Ice4_IceS	0	0.0316782	0	0	0	0	0	0	0	0.232306	0	0	0	0	0	0	0	0.00263985	0	0.654682	0	0	0.0712758	0.0607165	0	3.88321	0	0.0237586	0	0	2.03532	0.0131992	0	0	0	0	0	0.277184	0	23.0987	0	0	0	0.0184789	0.00263985	0.00527969	0.00263985	1.19321	0.0527969
Ice4_IceB	0.00841567	0.393853	0	0	0	0	0	0.0168313	0	0.217124	0	0	0	0	0	0	0	0.00336627	0.00168313	4.64713	0	0	0.0639591	0.0151482	0	3.92002	0	0	0	0	1.04523	0.247421	0	0	0	0	0.00336627	0.33831	0	3.45884	0	0	0	0.00673253	0	0.0050494	0	4.24823	0.122869
Ice6_IceS	0.00200876	0.00200876	0	0	0	0	0	0	0	0.0401752	0	0	0	0	0	0	0	0	0	1.70343	0	0	0	0.652846	0	0.500181	0	0	0	0	0.765337	0.118517	0	0	0	0	0	0.0482102	0	9.11173	0	0	0	0	0	0	0	1.01643	0.0361576
Ice6_IceB	0.0207182	1.0267	0	0	0	0	0	0	0	0.294659	0	0	0	0	0	0	0	0	0	6.96363	0	0	0.0253223	0.347606	0	8.09392	0	0	0	0	2.36418	1.08886	0	0	0.0161142	0	0	0.75046	0	4.49586	0	0.0230203	0	0.00460405	0.00460405	0	0	2.99263	0.0552486
Ice7_IceS	0	0.0571337	0	0	0	0	0	0	0	1.00098	0.0182828	0	0	0	0	0.0045707	0	0	0	9.21453	0.0045707	0.00685605	0.0297095	0.333661	0	9.50019	0	0	0	0	1.93798	2.8384	0	0.00228535	0	0	0	0.0388509	0	10.6863	0.00228535	0.0114267	0	0.00228535	0	0	0.00228535	7.9713	0.0502777
Ice7_IceB	0.0032767	0.032767	0	0	0	0	0	0	0	6.46329	0.0180219	0	0	0	0	0.0147452	0	0	0	21.7589	0.0147452	0.0032767	0.0065534	0.920753	0	8.84218	0	0	0	0	0.748726	0.4571	0	0	0	0	0	0.285073	0	0.842112	0	0.00163835	0.0147452	0	0	0	0	3.34715	0.0065534
Ice7_IceBr	0.0207777	0.0385871	0	0	0	0	0	0	0	11.7216	0.0385871	0	0	0	0	0.0074206	0	0	0	12.3271	0.00593648	0	0.0074206	0.261205	0	7.65657	0.00148412	0	0	0	0.966162	0.354705	0	0.0103888	0	0	0	0.273078	0	0.276046	0.00148412	0.00445236	0.086079	0.00593648	0	0	0	5.22262	0.0133571
Ice8_IceS	0	0.494047	0	0	0	0	0	0	0	0.113539	0	0	0	0	0	0	0	0	0	6.02369	0	0	0.00306861	0.00920584	0	9.12913	0	0	0	0	4.55382	0.44188	0	0	0	0	0.00306861	0.00613723	0.0122745	23.7633	0	0	0	0	0	0	0	1.80741	0.0276175
Ice8_IceB	0	0.570798	0	0	0	0	0	0	0	0.227058	0.327972	0	0	0	0	0.00946074	0	0	0	57.7105	0.0157679	0.0946074	0	0.037843	0	4.75875	0	0.0315358	0	0	1.18575	1.79123	0	0	0	0	0	0.0914538	0	0.842006	0	0	0	0	0	0	0	1.21728	0.00315358
Ice8_IceBr	0.0046919	0.0531749	0	0	0	0	0	0	0	2.07695	0.0719424	0	0	0	0	0.0093838	0	0	0	26.5092	0.00781983	0	0.0625586	0.705349	0	11.1558	0	0	0	0	2.16297	5.75852	0	0	0	0	0.00156397	0.0688145	0	0.184548	0	0.0281514	0.0265874	0	0	0	0	9.11167	0.00781983
Ice5_IceB	0.193305	0.0545802	0	0	0	0	0	0	0	0.238788	0.00227417	0	0	0	0	0	0	0	0	5.72182	0	0	0.209224	0.00454835	0	5.73547	0	0.0090967	0.0113709	0	2.80633	0.470754	0.0090967	0	0	0	0	0.382061	0	1.94897	0.00454835	0	0	0.0090967	0.00227417	0.00454835	0	6.24943	0.00682252
Ice9_Ice	0.0753873	0.294254	0	0	0	0	0	0	0	0.222514	0.0048637	0	0	0	0	0	0	0	0	26.8148	0	0	0.0899784	0.0048637	0	2.98509	0	0.0425573	0	0	2.66895	0.0559325	0	0	0	0	0.00121592	1.25483	0	5.91912	0.0109433	0.0486369	0.00364777	0.0182389	0	0	0	4.10739	0.0389096
Ice9_IceNew	0.288366	0.232911	0	0	0	0	0	0	0	0.225517	0.0517579	0	0	0	0	0	0	0	0	3.08699	0	0	0.0369699	0.11091	0	3.52324	0	0	0	0	0.883582	0.761581	0	0	0	0	0	0.632186	0.029576	0.502791	0	0	0.0887279	0.0480609	0	0	0	8.81733	1.11649
Ice1_MP2W	0.061192	0.0030596	0	0	0	0	0	0	0	0.807735	0	0	0	0	0	0	0	0	0	1.63383	0	0	0.0489536	0.342675	0	2.92498	0	0.201934	0	0	0.342675	1.79599	0	0	0	0	0	0.807735	0	3.71436	0.128503	0.0244768	0.250887	0	0	0	0	9.70505	0.685351
Ice1_MP3W	0.0491191	0	0	0	0	0	0	0	0	0.0640683	0	0	0	0	0	0	0	0	0	0.0640683	0	0	0	2.46236	0	0.0982381	0	0	0	0	0.555259	0.0106781	0	0	0	0	0.00213561	4.66845	0.14095	16.1815	0.145222	0.00213561	0.512547	0	0	0	0	13.7832	0.89055
Ice7_MPW	0.00584101	0.00876151	0	0	0	0	0	0	0	7.98174	0.00584101	0	0	0	0	0	0	0	0	4.55404	0	0	0.00681451	0.302759	0	10.3649	0	0	0	0	0.86739	1.75912	0	0	0	0	0	0.149919	0.0029205	0.104165	0.003894	0.0029205	0.0408871	0	0	0	0.000973501	6.46015	0.13337
Ice1_MP1AGG	0.00362884	0.17237	0	0	0	0	0	0	0	0.0254019	0.353812	0	0	0	0	0.00544326	0	0	0	16.5221	0	0	0.136082	24.7614	0	1.03241	0	0	0	0	0.680408	0.0127009	0	0	0	0	0.00544326	0.190514	0	3.28955	0.0362884	0.219545	11.8083	0	0	0	0	10.8194	0.0852778
Ice1_MP2AGG	0	0.00173494	0	0	0	0	0	0	0	0.0190843	0	0	0.0138795	0	0	0	0	0	0	0.026024	0	0	0.00173494	70.539	0	0.0364337	0	0	0	0	0.0294939	0.00693975	0	0	0	0	0	0	0	2.65445	0.0433734	0.00173494	0.213397	0	0	0	0	8.82389	0
Ice7_MPAGG	0.00439947	0.0102654	0	0	0	0	0	0	0	18.5995	0.175979	0	0	0	0	0.0982549	0	0	0	4.11204	0.0131984	0	0	0.0425282	0	0.784573	0	0	0	0	1.89177	0.335826	0	0	0	0	0	0.0366623	0.00586596	0.473676	0	0	0.0161314	0	0	0	0	2.63088	0
Ice1_SW	0	0.00292466	0	0	0	0	0	0	0	2.6088	0.0643425	0	0	0	0	0	0	0	0	0.620028	0	0	1.86301	2.09113	0	0.0760412	0	0	0	0	0.0818905	1.15232	0.00584932	0	0	0	0	0.236898	0	0.356809	0.00292466	0.00584932	0.017548	0.00292466	0	0	0	1.61149	0
Ice2_SW	0	0	0	0	0	0	0	0	0	3.15812	0.00383267	0	0	0	0	0	0	0	0	0.318111	0	0	1.55606	0.130311	0	0.0210797	0	0	0	0	0.00383267	0.097733	0.045992	0.00191633	0	0	0	4.5877	0	0.0881513	0	0	0	0	0	0	0	0.139892	0
Ice3_SW	0	0.00316436	0	0	0	0	0	0	0	2.22454	0	0	0	0	0	0	0	0.708816	0	0.0506297	0	0	0.867034	0.00316436	0	0.00949307	0	76.8369	0	0	0.00632871	0	0.0126574	0	0	0	0	0.256313	0	0.00632871	0	0	0	1.57901	0.00949307	0	0	0.0980951	0.0126574
Ice4_SW	0.00897183	0.0448591	0	0	0	0	0	0	0	4.52629	0.00448591	0.00897183	0	0	0	0	0	1.23811	0	0.269155	0	0	45.8416	0.0762605	0	0.0224296	0	0.408218	0	0	0.0314014	0.345415	0.00448591	0	0	0	0	0.103176	0.00448591	0.0583169	0	0	0.0179437	1.09008	0.0628028	0	0	1.76745	0.0134577
Ice5_SW	0.00635506	0.0254202	0	0	0	0	0	0	0	10.8862	0	0	0	0	0	0	0	0.0349528	0	0.104858	0	0	6.54253	0.165231	0	0.0762607	0	0.562423	0	0	0.193829	0.238315	0.0127101	2.25922	0	0	0.0158876	7.62607	0.00317753	0.0730832	0	0	0.0158876	0.521115	0.0985034	0	0	0.854755	0.152521
Ice7_SW	0.0244388	0.0244388	0	0	0	0	0	0	0	14.7994	0	0	0	0	0	0	0	0	0	0.408477	0	0	1.83291	0.00349125	0	0.13965	0	0	0	0	0.0418951	1.15561	0.0384038	0.143141	0	0	0	4.25584	0.122194	0.16758	0	0	0	0.00698251	0	0	0	0.967077	0
Ice8_SW	0.0217637	0.017411	0	0	0	0	0	0	0	11.6523	0.017411	0	0	0	0	0	0	0.00435275	0	1.85862	0	0	3.07739	0.0391747	0	1.10124	0	0.169757	0	0	0.309045	0.169757	0.104466	0.178463	0	0	0	1.17959	0	1.87168	0	0	0.0130582	2.26343	0.034822	0	0	3.14268	0.034822
Ice7_DSAGG142	0	0.0020018	0	0	0	0	0	0	0	0.0740667	0	0	0	0	0	0	0	0	0	0.0040036	0	0	0	0.110099	0	0	0	0	0	0.0020018	0.0560504	0.0900811	0	0	0	0	0	0.0540486	0	0.0040036	0	0	0	0	0	0	0	0.436393	0
Ice7_DSAGG154	0	0.0062905	0	0	0	0	0	0	0	9.64018	0	0	0	0.012581	0	0	0	0	0	0.122665	0	0	0	0	0	0.0817764	0	0	0	0.00314525	0.00314525	0.0157262	0	0	0	0	0	0.427754	0	0	0	0	0.012581	0	0	0	0	1.02535	0
Ice7_DSAGG152	0.00974564	0.0222757	0	0	0	0	0	0	0	25.0463	0.00139223	0	0	0	0	0.00278447	0	0	0	0.0194913	0	0	0.0041767	0.0167068	0	0.0153146	0	0	0	0.047336	1.96166	0.208835	0	0	0	0	0.00278447	0.0584738	0	0.00556894	0	0	0	0	0	0	0	2.41274	0.00278447
Ice7_DSAGG169	0	0	0	0	0.00726269	0	0	0	0	47.2257	0.010894	0	0	0	0	0	0	0	0	0.083521	0	0	0	0	0	0.010894	0	0	0	0	0.0181567	0.0399448	0	0	0	0	0	0.174305	0	0.00363135	0	0	0.0399448	0	0	0	0	0.958675	0
Ice8_DSAGG198	0	0	0	0	0	0	0	0	0	7.71131	0	0	0.0262826	0	0	0	0.0473087	0	0	0.315391	0	0	0.34693	0	0.420521	0.0367956	0	0.835786	0	0.520395	1.61901	6.5759	0	0.00525652	0	0	0	1.59272	0.0315391	0.141926	0	0	0	0.320648	0	0	0	0	0
Ice8_DSAGG202	0	0.00166506	0	0	0	0	0	0	0	0.0516168	0	0	0	0.00166506	0	0	0	0	0	0	0	0	0	0	0	0	0	0	0	0.00666023	0.0199807	0.00166506	0	0	0	0	0	0	0	0.00166506	0	0	0	0	0	0	0	0.00832529	0
Ice8_DSAGG213	0	0.00564186	0	0	0	0	0	0	0	0.109076	0	0	0	0	0	0	0	0	0	0	0	0	0.00376124	0.00940309	0	0	0	0	0	0.00752247	0.0150449	0.0188062	0	0	0	0	0	0	0	0.0169256	0	0	0	0	0	0	0	2.55012	0
Ice8_DSAGG258	0.116317	0.0981426	0	0	0	0.00726982	0	0	0	1.15954	0	0	0	0	0	0	0	0	0	1.09411	0	0	0	0.039984	0	1.08684	0	0.0581586	0	0.123587	0.665188	0.287158	0	0	0	0.0109047	0	0.388935	0.0290793	0.254444	0	0.00363491	0.0109047	0	0	0	0	3.00607	0.552506
Ice7_HGC180	0.0424433	0.0282955	0	0	0	0	0	0	0.0106108	12.2484	0	0	0	0.962049	0	0	0	0	0	0.0212217	0	0	0.106108	0.0282955	0	0.0141478	0	0.749832	0	0	0.686167	1.01864	0	0	0	0	0.0353694	0.148552	0	0.162699	0	0	0	0.00353694	0	0	0	8.66197	0
Ice7_HGC181	0	0.0204691	0	0	0	0	0	0	0	16.3139	0	0	0	1.55224	0	0	0	0	0	0	0	0	0.0648188	0.0614072	0	0	0	0	0	0	0.4742	1.10704	0	0	0	0	0.0835821	0.452026	0	0.0869936	0	0	0.0204691	0	0	0	0	18.8094	0
Ice1_Sed_13_225	0	2.62535	0.189215	0.480921	0.0315358	0.354778	0.0630716	0	0	4.24156	0	0	0	0.244402	0.0551876	0	0	0	0	0	0	0	0	0	0	0	0	0.00788395	0	0	6.92999	0.197099	0	0.204983	0	2.5544	0	0	0	0	0	0.0394197	0	0.0157679	0	0	0	2.23116	0.110375
Ice1_Sed_10_225	0	1.39667	0.0810731	0.689121	0	0.26533	8.14416	0	0	2.92969	0	0	0	0	0.198998	0	0	0	0	0	0	0.0663325	0.00368514	0	0	0	0	0.372199	0	0	7.22288	0.490124	0	0.0442217	0	1.98998	0	0	0	0	0	0.217423	0	0	0	0	0	2.82282	0
Ice7_Sed	0	0	0	0	0	0	0	2.33642	0	6.17671	0	0	0	0	0	0	0	0	0	0	0	0	0	0	0	0	0	1.69379	0	0	0	11.5275	0	0	0	1.73133	0	0	0	0	0	0	0	0	0	0	0	0	0
[truncated: 160 more columns]

## Sheet: TableS6 Bacteria_Genus
Table S6: Relative sequence abundance of bacterial genera across all samples. For members that were unclassified at genus level, the next higher taxonomic rank is shown.
Sample	0319-6A21_unclassified	0319-6M6_unclassified	27F-1492R_unclassified	4-29_unclassified	43F-1404R_unclassified	480-2_unclassified	64K2_unclassified	AEGEAN-169_marine_group	AEGEAN-245_unclassified	AKIW1012_unclassified	AKYG1722_unclassified	AT-s3-28_unclassified	AT-s3-44_unclassified	Acanthopleuribacter	Acetobacterium	Achromobacter	Acidimicrobiaceae_unclassified	Acidimicrobiales_unclassified	Acidobacteria_unclassified	Acinetobacter	Actimicrobium	Aeromicrobium	Aerophobetes_unclassified	Afipia	Alcanivorax	Algibacter	Algoriphagus	Alphaproteobacteria_unclassified	Alterococcus	Alteromonadaceae_unclassified	Alteromonadales_unclassified	Alteromonas	Amphritea	Amsterdam-1B-07_unclassified	Amylibacter	Anaerococcus	Anaerolineaceae_unclassified	Anaeromyxobacter	Aquabacterium	Aquibacter	Aquicella	Arcobacter	Arctic97B-4_marine_group_unclassified	Ardenticatenia_unclassified	Arenicella	Arenicellaceae_unclassified	Armatimonadetes_unclassified	Ascidiaceihabitans	Aurantimonadaceae_unclassified
Ice1_IceS	0	0	0	0	0	0	0	0	0	0	0	0	0	0	0	0	0	0	0	0.200963	0.300665	0.00155785	0	0.00155785	0.00155785	0	0	0	0	0.0264835	0	0.00155785	0	0	0	0	0	0	0	0	0	0	0	0	0	0	0	0	0.010905
Ice1_IceB	0	0	0	0	0	0	0	0	0	0	0	0	0	0	0	0	0	0	0	0.0474533	0.0158178	0	0	0	0	0	0	0	0	0	0	0.0158178	0	0	0	0	0	0	0	0	0	0	0	0	0.0316356	0	0	0	0
Ice2_IceS	0	0	0	0	0	0	0	0	0	0	0	0	0	0	0	0	0	0	0	0.0580072	0.0044621	0	0	0.0044621	0	0	0	0	0	0.00892419	0	0.111552	0	0	0	0	0	0	0	0	0	0	0	0	0	0	0	0	0
Ice2_IceB	0	0	0	0	0	0	0	0	0	0	0	0	0	0	0	0	0	0	0	0.00149051	0	0	0	0	0	0	0	0	0	0.0268292	0	0	0	0	0	0	0	0	0	0	0	0	0	0	0.00596205	0	0	0	0
Ice3_IceS	0	0	0	0	0	0	0	0.0575645	0	0	0	0	0	0	0	0	0	0	0	0	0.0994296	0	0	0	0	0	0	0	0	0.00523314	0	0.00523314	0	0	0	0	0	0	0	0	0	0	0	0	0	0	0	0.0104663	0
Ice3_IceB	0	0	0	0	0	0	0	0.00851644	0	0	0	0	0	0	0	0	0	0	0	0	0	0	0	0	0	0	0	0	0	0.0425822	0	0	0	0	0	0	0	0	0	0	0	0	0	0	0	0	0	0	0
Ice4_IceS	0	0	0	0	0	0	0	0.0384859	0.0247409	0	0	0	0	0	0.0302389	0	0	0	0	0.0989636	0.585535	0.0467328	0	0	0.00274899	0	0	0	0	0	0	0	0	0	0	0	0	0	0	0	0	0	0	0	0	0	0	0.00274899	0
Ice4_IceB	0	0	0	0	0	0	0	0.0354628	0	0	0	0	0	0	0	0	0	0	0	0	0	0	0	0	0	0	0	0	0	0	0	0.0101322	0	0	0	0	0	0	0	0	0	0	0	0	0	0	0	0.00506611	0
Ice6_IceS	0	0	0	0	0	0	0	0.00215137	0	0	0	0	0	0	0	0	0	0	0	0.00215137	8.57321	0	0	0	0	0	0.0774493	0	0	0	0	0.103266	0	0	0	0.00215137	0	0	0	0	0	0	0	0	0	0	0	0	0
Ice6_IceB	0	0	0	0	0	0	0	0.0153878	0	0	0	0	0	0	0	0	0	0	0	0	1.29257	0	0	0	0	0	0.148748	0	0	0	0	0.292368	0	0	0	0	0	0	0	0	0	0	0	0	0.0307755	0	0	0	0
Ice7_IceS	0	0	0	0	0	0	0	0.0449997	0.00214284	0	0	0	0	0	0	0	0	0	0	0	3.03641	0	0	0	0	0	0.00857137	0	0	0.0192856	0.00857137	1.23428	0.00642853	0	0	0	0	0	0	0	0	0.00428568	0	0	0.0235713	0	0	0.00214284	0
Ice7_IceB	0	0	0	0	0	0	0	0.0135051	0	0	0	0	0	0	0	0	0	0	0	0	0.0675256	0	0	0	0	0	0	0	0	0.113443	0.00270102	0.232288	0	0	0.0189072	0	0	0	0	0	0	0.00270102	0	0	0.0567215	0	0	0	0
Ice7_IceBr	0	0	0	0	0	0	0	0.00407282	0	0	0	0	0	0	0	0	0	0	0	0	0	0	0	0	0	0	0	0	0	0.0325826	0	0.00814564	0	0	0.0162913	0	0	0	0	0	0	0	0	0	0.240297	0	0	0	0
Ice8_IceS	0	0	0	0	0	0	0	0.00718701	0	0	0	0	0	0	0	0	0	0	0	0	5.50525	0	0	0	0.00718701	0	0.050309	0	0	0	0	0.14374	0	0	0	0	0	0	0	0	0	0	0	0	0	0	0	0	0
Ice8_IceB	0	0	0	0	0	0	0	0.00704325	0.00704325	0	0	0	0	0	0	0	0	0	0	0.00704325	0.556416	0	0	0	0	0	0.028173	0	0	0	0	0	0	0	0	0	0	0	0	0	0	0	0	0	0.190168	0	0	0	0
Ice8_IceBr	0	0	0	0	0	0	0	0.00120025	0	0	0	0	0	0	0	0	0	0	0	0.0024005	0.0756157	0	0	0	0	0	0.038408	0	0	0.0072015	0.0072015	0	0	0	0	0	0	0	0	0	0	0.0132027	0	0	0.0168035	0	0	0	0
Ice5_IceB	0	0	0	0	0	0	0	0.0120995	0	0	0	0	0	0	0	0	0	0	0	0.099216	0.0193592	0	0	0	0	0	0	0	0	0.0120995	0	0	0	0	0	0	0	0	0	0	0	0	0	0	0	0	0	0	0
Ice9_Ice	0	0	0	0	0	0	0	0	0	0	0	0	0	0	0	0	0	0	0	0	0.096177	0	0	0	0	0	0	0	0	0	0	0	0	0	0	0	0	0	0	0	0	0	0	0	0	0	0	0	0
Ice9_IceNew	0	0	0	0	0	0	0	0.128059	0	0	0	0	0	0	0	0	0	0	0	0	2.64181	0	0	0	0.175489	0	0	0	0	0	0	1.03396	0	0	0	0.0284576	0	0	0	0	0	0.0379435	0	0	0.0189717	0	0	0.0142288	0
Ice1_MP2W	0	0	0	0	0	0	0	0.0270038	0	0	0	0	0	0	0	0	0	0	0	0	0.0523198	0	0	0	0.00168774	0	0	0	0	0	0	0	0	0	0	0	0	0	0	0	0	0	0	0	0.032067	0	0	0	0
Ice1_MP3W	0	0	0	0	0	0	0	0	0	0	0	0	0	0	0	0	0	0	0	0	0.0218922	0.0182435	0	0	0.207976	0	0	0	0	0	0	0	0	0	0	0	0	0	0	0	0	0	0	0	0.00729741	0	0	0	0
Ice7_MPW	0	0	0	0	0	0	0	0.0178084	0	0	0	0	0	0	0	0	0	0	0	0	0.00593613	0	0	0	0.0237445	0	0.0118723	0	0	0.0178084	0	0.0415529	0	0	0	0	0	0	0	0	0	0	0	0	0.0178084	0	0	0	0
Ice1_MP1AGG	0	0	0	0	0	0	0	0	0	0	0	0	0	0	0	0	0	0	0	0	0.0332557	0	0	0	0	0	0	0	0	0.00665115	0	0	0	0	0	0	0	0	0	0.00665115	0	0	0	0	3.70469	0	0	0	0
Ice1_MP2AGG	0	0	0	0	0	0	0	0.0575807	0	0	0	0	0	0	0	0	0	0	0	0	0	0.00885857	0	0	0.18603	0	0	0	0	0	0	0	0	0	0	0	0	0	0	0	0	0.00442929	0	0	0.00442929	0	0	0	0
Ice7_MPAGG	0	0	0	0	0	0	0	0	0	0	0	0	0	0	0	0	0	0	0	0.0238777	0	0	0	0	0	0	0	0	0	0.202961	0.00397962	0	0	0	0.0437759	0	0	0	0	0	0	0.0477555	0	0	1.69532	0	0	0	0
Ice7_MPAGGa	0	0	0	0	0	0	0	0	0	0	0	0	0	0	0	0	0	0	0	0.00769408	0	0	0	0	0	0	0	0	0	0.192352	0	0	0	0	0.0230822	0	0	0	0	0	0	0.0307763	0	0	1.02331	0	0	0	0
Ice7_MPAGGb	0	0	0	0	0	0	0	0	0	0	0	0	0	0	0	0	0	0	0	0	0	0	0	0	0	0	0	0	0	0	0	0	0	0	0.0356125	0	0	0	0	0	0	0.0356125	0	0	0.641026	0	0	0	0
Ice7_MPAGGc	0	0	0	0	0	0	0	0	0	0	0	0	0	0	0	0	0	0	0	0	0	0	0	0	0	0	0	0	0	0.0496401	0	0	0	0	0.0248201	0	0	0	0	0	0	0	0	0	0.471581	0	0	0	0
Ice1_SW	0	0	0	0	0	0	0	0.293129	0	0	0	0	0	0	0	0	0	0	0	0	0	0	0	0	0	0	0	0	0	0	0	0	0	0	0	0	0	0	0	0	0	0	0	0	0.06035	0	0	0.0172429	0
Ice2_SW	0	0	0	0	0	0	0	0.0514609	0	0	0	0	0	0	0	0	0	0	0	0	0.00571788	0	0	0	0.0142947	0	0	0	0	0	0	0.00571788	0	0	0	0	0	0	0	0	0	0	0	0	0.0371662	0	0	0	0
Ice3_SW	0	0	0	0	0	0	0	0.368094	0.0478522	0	0	0	0	0	0	0	0	0	0	0	0	0	0	0	0	0	0	0	0	0	0	0	0	0	0	0	0	0	0	0	0	0	0	0	0	0	0	0.128833	0
Ice4_SW	0	0	0	0	0	0	0	0.12794	0.0819389	0	0	0	0	0	0	0	0	0	0	0	0.00718763	0	0	0	0.00862515	0	0	0	0	0	0	0.393882	0	0	0	0	0	0	0	0	0	0.0115002	0	0	0.0057501	0	0	0.398194	0
Ice5_SW	0	0	0	0	0	0	0	0.16214	0.101338	0	0	0	0	0	0	0	0	0	0	0	0.0202675	0	0	0	0.310769	0	0	0	0	0	0	0.229699	0	0	0	0	0	0	0	0	0	0	0	0	0.0202675	0	0	0.222943	0
Ice7_SW	0	0	0	0	0	0	0	0.393335	0	0	0	0	0	0	0	0	0	0	0	0	0	0	0	0	0.180279	0	0	0	0	0	0	0.852226	0	0	0.00546299	0	0	0	0	0	0	0	0	0	0.0273149	0	0	0.00546299	0
Ice8_SW	0	0	0	0	0	0	0	0.343925	0.0369245	0	0	0	0	0	0	0	0	0	0	0	0.143478	0	0	0	0.262691	0	0.0622442	0	0	0.00105499	0.00105499	1.38625	0.00421994	0	0	0	0	0	0	0	0	0	0.00316496	0	0.0274296	0	0	0.182513	0
Ice7_DSAGG142	0	0	0	0	0	0	0	0	0	0	0	0.00282981	0.00282981	0	0	0	0	0.00848944	0	0	0	0	0	0	0	0	0	0	0	0	0	0	0	0	0.00565963	0	0.0537665	0	0	0.183938	0.00565963	2.39968	0	0.00565963	0.00848944	0	0.00282981	0	0
Ice7_DSAGG154	0	0	0	0	0	0	0	0	0	0	0	0	0	0	0	0	0	0	0	0	0	0	0	0	0	0	0	0	0	0	0	0	0	0	0.107388	0	0	0	0	0.0107388	0	5.31572	0	0	0	0	0	0	0
Ice7_DSAGG152	0	0	0	0	0	0	0	0	0	0	0.00135137	0.00135137	0	0	0	0	0	0	0	0	0	0	0	0	0	0	0	0.00270274	0	0	0	0	0	0	0.164867	0	0.062163	0	0	0.0864877	0	4.62844	0	0.00270274	0.140542	0	0.00270274	0.00135137	0
Ice7_DSAGG152A	0	0	0	0	0	0	0	0	0	0	0	0	0	0	0	0	0	0	0	0	0	0	0	0	0	0	0	0	0	0	0	0	0	0	0.0352609	0	0.0151118	0	0	0.0453355	0	4.08523	0	0	0.287125	0	0	0	0
Ice7_DSAGG152B	0	0	0	0	0	0	0	0	0	0	0	0	0	0	0	0	0	0	0	0	0	0	0	0	0	0	0	0	0	0	0	0	0	0	0.108075	0	0.0475532	0	0	0.116721	0	3.9815	0	0	0.103752	0	0	0	0
Ice7_DSAGG152C	0	0	0	0	0	0	0	0	0	0	0.00137457	0	0	0	0	0	0	0	0	0	0	0	0	0	0	0	0	0.00137457	0	0	0	0	0	0	0.122337	0	0.038488	0	0	0.0591065	0	4.35189	0	0.00137457	0.067354	0	0	0.00137457	0
Ice7_DSAGG169	0	0	0	0	0	0	0	0	0	0	0	0	0.00333178	0	0	0.00333178	0	0	0	0	0	0	0	0	0	0	0	0	0	0	0	0	0	0	0.0732991	0	0	0	0	0.00999534	0	6.27707	0	0	0.479776	0	0	0	0
Ice8_DSAGG202	0	0	0	0	0	0	0	0	0	0	0	0	0	0	0	0	0	0	0	0.0226843	0	0	0	0	0	0	0	0	0	0	0	0	0	0	0	0	0.00756144	0	0	0.234405	0	5.61059	0	0	0.0529301	0	0	0	0
Ice8_DSAGG213	0	0	0	0	0	0	0	0	0	0	0	0	0.00724008	0	0	0	0	0	0	0	0	0	0	0	0	0	0.0579206	0.0144802	0	0	0	0	0	0	0	0	0.0217202	0	0	0.0144802	0	11.1497	0	0.00724008	0	0	0	0	0
Ice8_DSAGG237	0	0	0	0	0	0	0	0	0	0	0	0	0	0	0	0	0	0	0	0	0	0	0	0	0	0	0	0.00545018	0	0	0	0	0	0	0.00545018	0	0.00545018	0	0	0.0490517	0	17.2444	0	0	0.087203	0	0	0	0
Ice7_HGC181	0	0	0	0	0	0	0	0	0	0	0	0	0	0	0	0.0411707	0	0	0	0.018714	0	0	0	0	0	0	0	0	0	0	0	0	0	0	0	0	0.018714	0	0	0	0	0	0	0.142226	0	0	0	0	0
Ice7_HGC180	0	0	0	0	0	0	0	0	0	0	0	0	0	0	0	0	0	0.0198649	0	0	0	0	0	0	0	0	0	0	0	0	0	0	0	0	0	0	0	0	0	0	0	0	0	0	0	0	0	0	0
Ice1_SedCB	0	0.00428449	0.00856898	0	0.00428449	0.0214225	0.299914	0	0.0128535	0.00856898	0.00856898	0.0728363	0.0685518	0	0	0	0	0.107112	0.0428449	0	0	0	0	0	0	0	0	0.0642674	0	0	0	0	0	0.0214225	0	0	1.62382	0.00856898	0	0.454156	0.0471294	0	0.00856898	0.132819	0.00856898	0.00856898	0.214225	0	0
Ice1_Sed_10_225	0	0.0100593	0	0	0.0352077	0.015089	0.130772	0	0.0402374	0	0.0201187	0.0955638	0.0955638	0	0	0	0	0.165979	0.0402374	0	0	0	0.0100593	0	0	0	0	0.0704155	0.0201187	0	0	0	0	0	0	0	1.80062	0.00502967	0	0.31184	0.0603561	0	0	0.266573	0.00502967	0.015089	0.0754451	0	0
Ice1_Sed_13_225a	0	0.0132036	0.0220061	0	0.0396109	0	0.140839	0	0.0176049	0.00440121	0.0308085	0.061617	0.118833	0.00440121	0	0	0	0.118833	0.061617	0	0	0	0	0	0	0	0	0.0704194	0	0	0	0	0	0.0132036	0	0	1.74288	0	0	0.277277	0.0352097	0	0	0.114432	0.0132036	0	0.171647	0	0
Ice1_Sed_13_225b	0	0.00666134	0	0	0.039968	0.00666134	0.139888	0	0.039968	0.0266454	0.0333067	0.0799361	0.166533	0	0	0	0	0.146549	0.059952	0	0	0	0.0133227	0	0	0	0	0.059952	0.00666134	0	0	0	0	0.00666134	0	0	1.71863	0	0	0.452971	0.039968	0	0.019984	0.0999201	0.00666134	0.00666134	0.119904	0	0
Ice1_Sed_13_225c	0	0.0223747	0	0	0.0522076	0	0.119332	0	0	0.0149165	0	0.0894988	0.0745823	0	0	0	0	0.149165	0.0745823	0	0	0	0	0	0	0	0.00745823	0.0596659	0.0149165	0	0	0	0	0.00745823	0	0	1.52148	0	0	0.149165	0.0671241	0	0	0.0596659	0.0223747	0	0.141706	0	0
Ice2_Sed	0	0	0.0633714	0	0	0	0.202788	0.0633714	0	0	0	0.0253485	0.190114	0	0	0	0.0126743	0.0380228	0	0	0	0	0	0	0	0	0	0.0633714	0	0	0	0	0	0	0	0	1.03929	0	0	0.988593	0	0	0	0.0126743	0	0	0.0380228	0	0
Ice3_Sed	0	0.00871916	0	0	0.0174383	0	0.113349	0	0.00871916	0	0	0.0174383	0.113349	0	0	0	0	0.0871916	0.0610341	0	0	0	0	0	0	0	0	0.0697532	0	0	0	0	0	0	0	0	1.0027	0	0	0.122068	0.00871916	0.488273	0	0.244136	0.00871916	0	0.130787	0	0
Ice4_Sed	0	0.0122639	0.0122639	0	0.0214619	0	0.0858474	0	0.0214619	0.00919794	0	0.0459897	0.0674516	0	0	0	0	0.0950454	0.116507	0	0	0	0	0	0	0	0	0.101177	0	0	0.00306598	0	0	0.0122639	0	0	1.01791	0.00306598	0	0.441501	0.00613196	0.137969	0	0.153299	0.0275938	0	0.183959	0	0
Ice5_Sed	0	0	0.00525182	0	0.00525182	0.031511	0.204821	0	0	0	0.00525182	0.0682737	0.0420146	0	0	0	0.00525182	0.126044	0.0525183	0	0	0	0.0367628	0	0	0.0262591	0.0210073	0.11554	0.00525182	0	0	0	0	0.031511	0	0	0.845544	0.00525182	0	0.687989	0	0.147051	0.0105036	0.089281	0.031511	0	0.152303	0	0
Ice6_Sed	0	0.00941531	0	0	0.00941531	0.00941531	0.16006	0	0	0	0.00941531	0.0659072	0.103568	0	0	0	0	0.0941531	0.0659072	0	0	0	0	0	0	0	0	0.131814	0.0188306	0	0.00941531	0	0	0.00941531	0	0	1.4123	0	0	0.90387	0.00941531	0.0188306	0	0.16006	0.0282459	0	0.14123	0	0
Ice7_Sed	0	0	0	0	0	0	0	0	0	0	0	0	0	0	0	0	0	0.00878503	0	0	0	0	0	0	0	0	0	0	0	0	0	0	0	0	0	0	0.131775	0	0	0	0	0.0702802	0	0.904858	0	0	0	0	0
Ice8_Sed	0	0	0	0	0	0	0.100228	0	0	0	0.00911162	0	0.0820046	0	0	0.0455581	0	0	0	0	0	0	0	0	0	0	0	0.0182232	0	0	0	0	0	0	0	0	0.328018	0	0.0182232	0.136674	0	0.33713	0	0	0	0	0.00911162	0	0
Ice9_Sed	0.00814664	0	0.0285132	0.0162933	0.0203666	0.0285132	0.248473	0	0.01222	0.00407332	0.0448065	0.0448065	0.089613	0.01222	0	0	0	0.0570265	0.0244399	0	0	0	0.00407332	0	0	0	0	0.10998	0	0	0	0	0	0.01222	0	0	1.40937	0	0	0.778004	0.0448065	0	0.0162933	0.187373	0.00814664	0	0.01222	0	0
[truncated: 493 more columns]
